# Supplementary material for: Genomic epidemiology and plasmid characterization of antimicrobial resistance and virulence in cattle Escherichia coli from China
Source: Microbiol Spectr. 2025 Dec 4;14(1):e03256-25. doi: 10.1128/spectrum.03256-25 (PMC12772300; doi:10.1128/spectrum.03256-25)
Supplement: Table S1 — Genome assembly quality and antibiotic resistance gene (ARG) annotations of bovine E. coli isolates. [file spectrum.03256-25-s0003.xls]

## Sheet: Quast_res
Sample	Total_length(Mbp)	Contigs	GC(%)	N50
SD15	4.97	52	50.69	236982
SD29	5.06	78	50.66	219474
SX09	5.09	95	50.99	139979
AH12	4.94	82	50.52	173299
SD17	4.73	25	50.69	379394
NX14	4.98	107	50.51	129964
SX28	4.82	73	50.63	206153
AH15	5.28	165	50.53	127064
SX05	4.61	91	50.71	161330
SD23	4.64	53	50.5	165486
AH10	5.29	158	50.53	127065
AH16	4.98	201	50.59	85483
AH05	4.84	49	50.68	268746
SD10	4.88	69	50.79	223423
SX02	4.66	61	50.73	229037
SX21	5.33	89	50.52	338165
SD01	4.95	66	50.62	219170
NX17	4.91	103	50.84	121090
AH04	5.29	159	50.53	127065
SD19	4.66	45	50.63	279816
SX29	4.67	84	50.89	119865
SD08	5.11	86	50.64	255205
NX05	4.98	83	50.53	255364
SX25	4.64	107	50.8	99468
NX10	5.39	122	50.42	186003
NX15	5.21	125	50.56	124867
SX04	4.78	102	50.79	138855
SD04	4.79	48	50.72	289711
NX09	5.07	155	50.57	126139
SX07	4.74	78	50.75	150090
AH19	5.28	164	50.53	127064
NX06	5.15	146	50.36	102217
SX19	4.89	84	50.71	223352
SX14	5	117	50.67	132127
SX18	4.72	71	50.73	247453
SX22	5.11	128	50.54	143941
NX19	4.71	141	50.81	96051
SD07	4.81	47	50.86	319499
SD26	4.84	32	50.72	330581
SD16	4.7	40	50.76	283527
SD21	4.94	49	50.51	301749
SX26	4.94	66	50.73	190485
NX18	5.39	105	50.26	314841
AH13	5.29	159	50.53	127065
SD12	4.93	57	50.68	280754
SD22	4.84	37	50.72	324221
SX16	4.72	73	50.73	247453
SD05	5.01	54	50.61	353840
SX20	5.19	93	50.71	193674
AH18	5.46	192	50.37	101861
SX23	5.04	135	50.54	134221
SD24	4.66	64	50.76	218885
NX13	5.37	100	50.41	292270
AH17	5.38	233	50.46	112948
AH06	4.84	63	50.79	236891
SD30	4.71	39	50.76	291593
SX17	5.16	128	50.27	119219
SD18	4.78	36	50.68	311546
SD27	4.94	51	50.51	301749
SD02	4.97	84	50.68	209796
NX16	4.99	144	50.85	98295
SX10	4.88	113	50.89	99158
SX24	5.09	84	50.64	189495
SD28	5.06	76	50.66	219584
SD25	4.7	41	50.76	283527
NX03	5.36	102	50.24	314841
SD06	5.01	54	50.61	299289
SX15	4.94	76	50.75	184311
SD11	4.5	106	50.88	101969
AH08	5.29	162	50.53	127064
SX01	4.83	106	50.69	122792
SX30	4.83	65	50.77	193674
SD13	4.61	49	50.81	285410
SX03	4.73	96	50.79	132351
NX07	5.17	51	50.66	239359
SD20	4.95	51	50.59	270357
SX06	4.91	112	50.69	133490
NX20	5.39	101	50.26	314841
AH14	5.29	160	50.53	127065
AH02	4.76	66	50.64	260854
NX11	5.11	157	50.55	126139
NX08	5.32	130	50.45	145650
SD14	5.3	68	50.59	604859
AH03	5.17	124	50.61	188286
SX27	4.97	113	50.63	140066
AH01	5.04	75	50.61	219060
AH20	5.29	158	50.53	127064
AH07	4.73	59	50.76	198250
SD09	4.81	50	50.86	319499
AH09	5.46	187	50.37	101861
NX04	4.85	107	50.82	142254

## Sheet: Gene
sample	gene	Antibiotic class
AH01	mdf(A)	Multidrug
AH02	aph(3'')-Ib	Aminoglycosides
AH02	aph(6)-Id	Aminoglycosides
AH02	blaTEM-1B	Beta-lactams
AH02	dfrA14	Trimethoprim
AH02	mdf(A)	Multidrug
AH02	qnrS1	Quinolones
AH02	sul2	Sulfonamides
AH02	tet(A)	Tetracyclines
AH03	aph(3'')-Ib	Aminoglycosides
AH03	aph(6)-Id	Aminoglycosides
AH03	blaCTX-M-55	Beta-lactams
AH03	floR	Phenicols
AH03	mdf(A)	Multidrug
AH03	sul2	Sulfonamides
AH03	tet(A)	Tetracyclines
AH04	mdf(A)	Multidrug
AH05	mdf(A)	Multidrug
AH06	mdf(A)	Multidrug
AH07	mdf(A)	Multidrug
AH08	mdf(A)	Multidrug
AH09	mdf(A)	Multidrug
AH10	mdf(A)	Multidrug
AH12	mdf(A)	Multidrug
AH13	mdf(A)	Multidrug
AH14	mdf(A)	Multidrug
AH15	mdf(A)	Multidrug
AH16	mdf(A)	Multidrug
AH17	aac(3)-IIe	Aminoglycosides
AH17	aph(3')-Ia	Aminoglycosides
AH17	blaCTX-M-55	Beta-lactams
AH17	mdf(A)	Multidrug
AH17	tet(A)	Tetracyclines
AH18	mdf(A)	Multidrug
AH19	mdf(A)	Multidrug
AH20	mdf(A)	Multidrug
NX03	ARR-3	Rifamycins
NX03	aac(3)-IVa	Aminoglycosides
NX03	aadA1	Aminoglycosides
NX03	aadA2	Aminoglycosides
NX03	aph(3')-Ia	Aminoglycosides
NX03	aph(4)-Ia	Aminoglycosides
NX03	aph(6)-Id	Aminoglycosides
NX03	blaCTX-M-65	Beta-lactams
NX03	blaOXA-10	Beta-lactams
NX03	dfrA14	Trimethoprim
NX03	floR	Phenicols
NX03	mdf(A)	Multidrug
NX03	qnrS1	Quinolones
NX03	sul2	Sulfonamides
NX03	sul3	Sulfonamides
NX04	aac(3)-IId	Aminoglycosides
NX04	aadA2	Aminoglycosides
NX04	blaTEM-1B	Beta-lactams
NX04	catA1	Phenicols
NX04	dfrA12	Trimethoprim
NX04	mdf(A)	Multidrug
NX04	mph(A)	Macrolides
NX04	sul1	Sulfonamides
NX04	tet(B)	Tetracyclines
NX05	aph(3'')-Ib	Aminoglycosides
NX05	aph(6)-Id	Aminoglycosides
NX05	blaCTX-M-14	Beta-lactams
NX05	dfrA14	Trimethoprim
NX05	mdf(A)	Multidrug
NX05	qnrS1	Quinolones
NX05	sul2	Sulfonamides
NX06	ARR-3	Rifamycins
NX06	aac(3)-IId	Aminoglycosides
NX06	aac(3)-IVa	Aminoglycosides
NX06	ant(3'')-Ia	Aminoglycosides
NX06	aph(3')-Ia	Aminoglycosides
NX06	aph(4)-Ia	Aminoglycosides
NX06	aph(6)-Id	Aminoglycosides
NX06	blaCTX-M-14	Beta-lactams
NX06	blaCTX-M-55	Beta-lactams
NX06	blaTEM-1B	Beta-lactams
NX06	dfrA14	Trimethoprim
NX06	floR	Phenicols
NX06	fosA3	Fosfomycins
NX06	lnu(F)	Lincosamides
NX06	mdf(A)	Multidrug
NX06	mph(A)	Macrolides
NX06	qnrS1	Quinolones
NX06	sul2	Sulfonamides
NX06	sul3	Sulfonamides
NX06	tet(A)	Tetracyclines
NX07	aph(6)-Id	Aminoglycosides
NX07	blaCTX-M-55	Beta-lactams
NX07	blaTEM-1B	Beta-lactams
NX07	mdf(A)	Multidrug
NX07	qnrS1	Quinolones
NX07	sul3	Sulfonamides
NX07	tet(A)	Tetracyclines
NX08	ARR-3	Rifamycins
NX08	aac(3)-IVa	Aminoglycosides
NX08	aadA1	Aminoglycosides
NX08	aadA2	Aminoglycosides
NX08	aph(3')-Ia	Aminoglycosides
NX08	aph(4)-Ia	Aminoglycosides
NX08	aph(6)-Id	Aminoglycosides
NX08	blaCTX-M-65	Beta-lactams
NX08	blaOXA-10	Beta-lactams
NX08	dfrA14	Trimethoprim
NX08	floR	Phenicols
NX08	mdf(A)	Multidrug
NX08	qnrS1	Quinolones
NX08	sul3	Sulfonamides
NX09	aac(3)-IIa	Aminoglycosides
NX09	aadA5	Aminoglycosides
NX09	ant(3'')-Ia	Aminoglycosides
NX09	aph(3'')-Ib	Aminoglycosides
NX09	aph(3')-Ia	Aminoglycosides
NX09	aph(6)-Id	Aminoglycosides
NX09	blaCTX-M-55	Beta-lactams
NX09	blaTEM-141	Beta-lactams
NX09	catA1	Phenicols
NX09	dfrA17	Trimethoprim
NX09	dfrA1	Trimethoprim
NX09	mdf(A)	Multidrug
NX09	mph(A)	Macrolides
NX09	oqxA	Multidrug
NX09	oqxB	Multidrug
NX09	sul1	Sulfonamides
NX09	sul2	Sulfonamides
NX09	tet(B)	Tetracyclines
NX10	ARR-3	Rifamycins
NX10	aac(3)-IId	Aminoglycosides
NX10	ant(3'')-Ia	Aminoglycosides
NX10	aph(3')-Ia	Aminoglycosides
NX10	aph(6)-Id	Aminoglycosides
NX10	blaCTX-M-55	Beta-lactams
NX10	blaTEM-1B	Beta-lactams
NX10	dfrA14	Trimethoprim
NX10	floR	Phenicols
NX10	lnu(F)	Lincosamides
NX10	mdf(A)	Multidrug
NX10	mph(A)	Macrolides
NX10	qnrS1	Quinolones
NX10	sul3	Sulfonamides
NX10	tet(A)	Tetracyclines
NX11	aac(3)-IIa	Aminoglycosides
NX11	aadA5	Aminoglycosides
NX11	ant(3'')-Ia	Aminoglycosides
NX11	aph(3'')-Ib	Aminoglycosides
NX11	aph(3')-Ia	Aminoglycosides
NX11	aph(6)-Id	Aminoglycosides
NX11	blaCTX-M-55	Beta-lactams
NX11	blaTEM-141	Beta-lactams
NX11	catA1	Phenicols
NX11	dfrA17	Trimethoprim
NX11	dfrA1	Trimethoprim
NX11	mdf(A)	Multidrug
NX11	mph(A)	Macrolides
NX11	oqxA	Multidrug
NX11	oqxB	Multidrug
NX11	sul1	Sulfonamides
NX11	sul2	Sulfonamides
NX11	tet(B)	Tetracyclines
NX13	ARR-3	Rifamycins
NX13	aac(3)-IId	Aminoglycosides
NX13	ant(3'')-Ia	Aminoglycosides
NX13	aph(3'')-Ib	Aminoglycosides
NX13	aph(6)-Id	Aminoglycosides
NX13	blaCTX-M-55	Beta-lactams
NX13	blaTEM-1B	Beta-lactams
NX13	dfrA14	Trimethoprim
NX13	lnu(F)	Lincosamides
NX13	mdf(A)	Multidrug
NX13	qnrS1	Quinolones
NX13	sul3	Sulfonamides
NX13	tet(A)	Tetracyclines
NX13	tet(B)	Tetracyclines
NX14	ARR-3	Rifamycins
NX14	aac(3)-IId	Aminoglycosides
NX14	aph(3')-Ia	Aminoglycosides
NX14	aph(6)-Id	Aminoglycosides
NX14	blaCTX-M-55	Beta-lactams
NX14	blaOXA-1	Beta-lactams
NX14	blaTEM-1B	Beta-lactams
NX14	catA1	Phenicols
NX14	dfrA14	Trimethoprim
NX14	floR	Phenicols
NX14	lnu(F)	Lincosamides
NX14	mdf(A)	Multidrug
NX14	qnrS1	Quinolones
NX14	sul3	Sulfonamides
NX14	tet(A)	Tetracyclines
NX14	tet(B)	Tetracyclines
NX15	ARR-3	Rifamycins
NX15	aac(3)-IVa	Aminoglycosides
NX15	aadA2	Aminoglycosides
NX15	aph(3'')-Ib	Aminoglycosides
NX15	aph(3')-Ia	Aminoglycosides
NX15	aph(4)-Ia	Aminoglycosides
NX15	aph(6)-Id	Aminoglycosides
NX15	blaCTX-M-65	Beta-lactams
NX15	blaOXA-10	Beta-lactams
NX15	dfrA14	Trimethoprim
NX15	floR	Phenicols
NX15	lnu(F)	Lincosamides
NX15	mdf(A)	Multidrug
NX15	qnrS1	Quinolones
NX15	sul3	Sulfonamides
NX16	ARR-3	Rifamycins
NX16	aac(3)-IIa	Aminoglycosides
NX16	ant(3'')-Ia	Aminoglycosides
NX16	aph(3')-Ia	Aminoglycosides
NX16	blaCTX-M-55	Beta-lactams
NX16	cmlA1	Phenicols
NX16	dfrA14	Trimethoprim
NX16	lnu(F)	Lincosamides
NX16	mdf(A)	Multidrug
NX16	tet(A)	Tetracyclines
NX17	ARR-3	Rifamycins
NX17	aac(3)-IIa	Aminoglycosides
NX17	ant(3'')-Ia	Aminoglycosides
NX17	aph(3'')-Ib	Aminoglycosides
NX17	aph(3')-Ia	Aminoglycosides
NX17	aph(6)-Id	Aminoglycosides
NX17	blaCTX-M-55	Beta-lactams
NX17	cmlA1	Phenicols
NX17	dfrA14	Trimethoprim
NX17	lnu(F)	Lincosamides
NX17	mdf(A)	Multidrug
NX17	sul2	Sulfonamides
NX17	tet(A)	Tetracyclines
NX18	ARR-3	Rifamycins
NX18	aac(3)-IVa	Aminoglycosides
NX18	aadA1	Aminoglycosides
NX18	aadA2	Aminoglycosides
NX18	aph(3')-Ia	Aminoglycosides
NX18	aph(4)-Ia	Aminoglycosides
NX18	aph(6)-Id	Aminoglycosides
NX18	blaCTX-M-65	Beta-lactams
NX18	blaOXA-10	Beta-lactams
NX18	dfrA14	Trimethoprim
NX18	floR	Phenicols
NX18	mdf(A)	Multidrug
NX18	qnrS1	Quinolones
NX18	sul2	Sulfonamides
NX18	sul3	Sulfonamides
NX19	ARR-3	Rifamycins
NX19	aac(3)-IId	Aminoglycosides
NX19	aac(6')-Ib-cr	Aminoglycosides
NX19	aph(3'')-Ib	Aminoglycosides
NX19	aph(3')-IIa	Aminoglycosides
NX19	aph(6)-Id	Aminoglycosides
NX19	blaCTX-M-14	Beta-lactams
NX19	blaOXA-1	Beta-lactams
NX19	catB3	Phenicols
NX19	dfrA17	Trimethoprim
NX19	floR	Phenicols
NX19	mdf(A)	Multidrug
NX19	mph(A)	Macrolides
NX19	sul2	Sulfonamides
NX19	tet(A)	Tetracyclines
NX20	ARR-3	Rifamycins
NX20	aac(3)-IVa	Aminoglycosides
NX20	aadA1	Aminoglycosides
NX20	aadA2	Aminoglycosides
NX20	aph(3')-Ia	Aminoglycosides
NX20	aph(4)-Ia	Aminoglycosides
NX20	aph(6)-Id	Aminoglycosides
NX20	blaCTX-M-65	Beta-lactams
NX20	blaOXA-10	Beta-lactams
NX20	dfrA14	Trimethoprim
NX20	floR	Phenicols
NX20	mdf(A)	Multidrug
NX20	qnrS1	Quinolones
NX20	sul2	Sulfonamides
NX20	sul3	Sulfonamides
SD01	mdf(A)	Multidrug
SD02	aac(3)-IId	Aminoglycosides
SD02	aph(3'')-Ib	Aminoglycosides
SD02	aph(6)-Id	Aminoglycosides
SD02	floR	Phenicols
SD02	mdf(A)	Multidrug
SD02	tet(A)	Tetracyclines
SD04	mdf(A)	Multidrug
SD05	mdf(A)	Multidrug
SD06	mdf(A)	Multidrug
SD07	mdf(A)	Multidrug
SD08	mdf(A)	Multidrug
SD09	mdf(A)	Multidrug
SD10	mdf(A)	Multidrug
SD11	mdf(A)	Multidrug
SD12	mdf(A)	Multidrug
SD13	mdf(A)	Multidrug
SD14	mdf(A)	Multidrug
SD15	mdf(A)	Multidrug
SD16	mdf(A)	Multidrug
SD17	mdf(A)	Multidrug
SD18	mdf(A)	Multidrug
SD19	mdf(A)	Multidrug
SD20	mdf(A)	Multidrug
SD21	mdf(A)	Multidrug
SD22	mdf(A)	Multidrug
SD23	mdf(A)	Multidrug
SD24	mdf(A)	Multidrug
SD25	mdf(A)	Multidrug
SD26	mdf(A)	Multidrug
SD27	mdf(A)	Multidrug
SD28	mdf(A)	Multidrug
SD29	mdf(A)	Multidrug
SD30	mdf(A)	Multidrug
SX01	aac(3)-IId	Aminoglycosides
SX01	aadA5	Aminoglycosides
SX01	aph(3'')-Ib	Aminoglycosides
SX01	aph(6)-Id	Aminoglycosides
SX01	blaCTX-M-55	Beta-lactams
SX01	dfrA17	Trimethoprim
SX01	floR	Phenicols
SX01	mdf(A)	Multidrug
SX01	mph(A)	Macrolides
SX01	sul1	Sulfonamides
SX02	mdf(A)	Multidrug
SX03	mdf(A)	Multidrug
SX04	mdf(A)	Multidrug
SX05	ant(3'')-Ia	Aminoglycosides
SX05	aph(3'')-Ib	Aminoglycosides
SX05	aph(6)-Id	Aminoglycosides
SX05	blaCTX-M-15	Beta-lactams
SX05	dfrA1	Trimethoprim
SX05	floR	Phenicols
SX05	mdf(A)	Multidrug
SX05	qnrS1	Quinolones
SX05	sul2	Sulfonamides
SX05	tet(A)	Tetracyclines
SX06	aph(3'')-Ib	Aminoglycosides
SX06	aph(6)-Id	Aminoglycosides
SX06	floR	Phenicols
SX06	mdf(A)	Multidrug
SX06	mph(A)	Macrolides
SX06	qnrS1	Quinolones
SX06	sul2	Sulfonamides
SX06	tet(A)	Tetracyclines
SX07	aph(6)-Id	Aminoglycosides
SX07	blaTEM-1B	Beta-lactams
SX07	dfrA14	Trimethoprim
SX07	mdf(A)	Multidrug
SX07	qnrS1	Quinolones
SX07	sul3	Sulfonamides
SX07	tet(A)	Tetracyclines
SX09	mdf(A)	Multidrug
SX10	blaCTX-M-55	Beta-lactams
SX10	mdf(A)	Multidrug
SX14	aac(3)-IId	Aminoglycosides
SX14	aadA5	Aminoglycosides
SX14	aph(3'')-Ib	Aminoglycosides
SX14	aph(6)-Id	Aminoglycosides
SX14	blaCTX-M-14	Beta-lactams
SX14	blaTEM-1B	Beta-lactams
SX14	dfrA17	Trimethoprim
SX14	erm(B)	Macrolides
SX14	mdf(A)	Multidrug
SX14	mph(A)	Macrolides
SX14	qepA1	Quinolones
SX14	rmtB	Aminoglycosides
SX14	sul1	Sulfonamides
SX14	sul2	Sulfonamides
SX14	tet(B)	Tetracyclines
SX15	aac(3)-IId	Aminoglycosides
SX15	aadA2	Aminoglycosides
SX15	aph(3'')-Ib	Aminoglycosides
SX15	aph(6)-Id	Aminoglycosides
SX15	blaCTX-M-15	Beta-lactams
SX15	blaTEM-1B	Beta-lactams
SX15	dfrA12	Trimethoprim
SX15	floR	Phenicols
SX15	fosA3	Fosfomycins
SX15	mdf(A)	Multidrug
SX15	mph(A)	Macrolides
SX15	qnrS1	Quinolones
SX15	sul2	Sulfonamides
SX15	tet(A)	Tetracyclines
SX16	ARR-3	Rifamycins
SX16	aac(3)-IVa	Aminoglycosides
SX16	aac(6')-Ib-cr	Aminoglycosides
SX16	aadA2	Aminoglycosides
SX16	ant(3'')-Ia	Aminoglycosides
SX16	aph(3')-Ia	Aminoglycosides
SX16	aph(4)-Ia	Aminoglycosides
SX16	blaOXA-1	Beta-lactams
SX16	catB3	Phenicols
SX16	cmlA1	Phenicols
SX16	dfrA12	Trimethoprim
SX16	floR	Phenicols
SX16	mdf(A)	Multidrug
SX16	sul1	Sulfonamides
SX16	sul2	Sulfonamides
SX16	sul3	Sulfonamides
SX16	tet(A)	Tetracyclines
SX17	ARR-3	Rifamycins
SX17	aac(3)-IId	Aminoglycosides
SX17	ant(3'')-Ia	Aminoglycosides
SX17	aph(3')-Ia	Aminoglycosides
SX17	aph(6)-Id	Aminoglycosides
SX17	blaCTX-M-55	Beta-lactams
SX17	blaTEM-1B	Beta-lactams
SX17	catA1	Phenicols
SX17	dfrA14	Trimethoprim
SX17	dfrA17	Trimethoprim
SX17	floR	Phenicols
SX17	lnu(F)	Lincosamides
SX17	mdf(A)	Multidrug
SX17	mph(A)	Macrolides
SX17	oqxA	Multidrug
SX17	oqxB	Multidrug
SX17	qnrS1	Quinolones
SX17	sul2	Sulfonamides
SX17	sul3	Sulfonamides
SX17	tet(A)	Tetracyclines
SX17	tet(B)	Tetracyclines
SX18	ARR-3	Rifamycins
SX18	aac(3)-IVa	Aminoglycosides
SX18	aac(6')-Ib-cr	Aminoglycosides
SX18	aadA2	Aminoglycosides
SX18	ant(3'')-Ia	Aminoglycosides
SX18	aph(3')-Ia	Aminoglycosides
SX18	aph(4)-Ia	Aminoglycosides
SX18	blaOXA-1	Beta-lactams
SX18	catB3	Phenicols
SX18	cmlA1	Phenicols
SX18	dfrA12	Trimethoprim
SX18	floR	Phenicols
SX18	mdf(A)	Multidrug
SX18	sul1	Sulfonamides
SX18	sul2	Sulfonamides
SX18	sul3	Sulfonamides
SX18	tet(A)	Tetracyclines
SX19	aac(3)-IIa	Aminoglycosides
SX19	aac(6')-Ib-cr	Aminoglycosides
SX19	aadA5	Aminoglycosides
SX19	aph(3'')-Ib	Aminoglycosides
SX19	aph(6)-Id	Aminoglycosides
SX19	blaCTX-M-15	Beta-lactams
SX19	blaOXA-1	Beta-lactams
SX19	dfrA17	Trimethoprim
SX19	floR	Phenicols
SX19	mdf(A)	Multidrug
SX19	mph(A)	Macrolides
SX19	sul1	Sulfonamides
SX19	sul2	Sulfonamides
SX19	tet(A)	Tetracyclines
SX20	mdf(A)	Multidrug
SX21	ARR-3	Rifamycins
SX21	aac(3)-IId	Aminoglycosides
SX21	ant(3'')-Ia	Aminoglycosides
SX21	aph(3')-Ia	Aminoglycosides
SX21	aph(6)-Id	Aminoglycosides
SX21	blaCTX-M-55	Beta-lactams
SX21	blaTEM-1B	Beta-lactams
SX21	dfrA14	Trimethoprim
SX21	floR	Phenicols
SX21	lnu(F)	Lincosamides
SX21	mdf(A)	Multidrug
SX21	mph(A)	Macrolides
SX21	qnrS1	Quinolones
SX21	sul3	Sulfonamides
SX21	tet(A)	Tetracyclines
SX21	tet(B)	Tetracyclines
SX22	ant(3'')-Ia	Aminoglycosides
SX22	aph(3'')-Ib	Aminoglycosides
SX22	aph(3')-Ia	Aminoglycosides
SX22	aph(6)-Id	Aminoglycosides
SX22	blaCMY-2	Beta-lactams
SX22	blaTEM-1B	Beta-lactams
SX22	dfrA1	Trimethoprim
SX22	floR	Phenicols
SX22	mdf(A)	Multidrug
SX22	oqxA	Multidrug
SX22	oqxB	Multidrug
SX22	qepA1	Quinolones
SX22	rmtB	Aminoglycosides
SX22	sul2	Sulfonamides
SX22	tet(A)	Tetracyclines
SX23	ARR-3	Rifamycins
SX23	aac(3)-IId	Aminoglycosides
SX23	ant(3'')-Ia	Aminoglycosides
SX23	aph(3'')-Ib	Aminoglycosides
SX23	aph(3')-Ia	Aminoglycosides
SX23	aph(6)-Id	Aminoglycosides
SX23	blaCTX-M-55	Beta-lactams
SX23	blaTEM-1B	Beta-lactams
SX23	dfrA14	Trimethoprim
SX23	floR	Phenicols
SX23	lnu(F)	Lincosamides
SX23	mdf(A)	Multidrug
SX23	mph(A)	Macrolides
SX23	qnrS1	Quinolones
SX23	sul2	Sulfonamides
SX23	sul3	Sulfonamides
SX23	tet(A)	Tetracyclines
SX24	mdf(A)	Multidrug
SX25	mdf(A)	Multidrug
SX26	mdf(A)	Multidrug
SX27	mdf(A)	Multidrug
SX28	mdf(A)	Multidrug
SX29	aadA2	Aminoglycosides
SX29	dfrA12	Trimethoprim
SX29	mdf(A)	Multidrug
SX29	qnrS1	Quinolones
SX29	tet(A)	Tetracyclines
SX30	mdf(A)	Multidrug
