# Supplementary material for: Genomic epidemiology and plasmid characterization of antimicrobial resistance and virulence in cattle Escherichia coli from China
Source: Microbiol Spectr. 2025 Dec 4;14(1):e03256-25. doi: 10.1128/spectrum.03256-25 (PMC12772300; doi:10.1128/spectrum.03256-25)
Supplement: Table S2 — Phenotypic resistance profiles and genomic characteristics of bovine E. coli isolates. [file spectrum.03256-25-s0004.xlsx]

## Sheet: Phenotype
Sample	TET	POLB	CIP	NST	KAN	GEN	AMK	CTX	CAZ	AMP
AH01	0	0	0	0	0	0	0	0	0	1
AH02	1	0	1	0	0	0	0	0	0	1
AH03	1	0	0	1	0	0	0	1	1	1
AH04	0	0	0	0	0	0	0	0	0	0
AH05	0	0	0	0	0	0	0	0	0	1
AH06	0	1	0	0	0	0	0	0	0	1
AH07	0	1	0	0	0	0	0	1	0	1
AH08	0	0	0	0	0	0	1	0	0	1
AH09	0	0	0	0	0	0	0	0	0	1
AH10	0	1	0	0	0	0	0	1	1	0
AH12	0	0	0	0	0	0	0	0	0	1
AH13	0	0	0	0	0	0	0	0	0	1
AH14	0	0	0	0	0	0	0	0	0	1
AH15	0	0	0	0	0	0	0	0	0	1
AH16	0	0	0	0	0	0	0	0	0	1
AH17	0	0	0	0	0	0	0	0	0	0
AH18	0	0	0	0	0	0	0	0	0	0
AH19	0	0	0	0	0	0	0	0	0	0
AH20	1	0	0	0	0	0	0	0	0	0
NX03	1	0	1	1	1	1	1	1	1	1
NX04	1	0	1	0	1	1	0	1	0	1
NX05	0	0	0	0	0	0	0	1	0	1
NX06	1	0	1	1	1	1	0	1	1	1
NX07	1	0	0	0	0	0	0	1	1	1
NX08	1	0	0	1	1	1	0	1	0	1
NX09	1	0	1	1	1	0	0	1	1	1
NX10	1	0	0	0	1	1	0	1	1	1
NX11	1	0	1	0	1	1	0	1	0	1
NX13	0	0	0	0	0	1	0	0	0	0
NX14	1	0	1	1	1	1	0	1	1	1
NX15	0	0	0	1	1	1	0	0	0	0
NX16	0	0	0	1	1	1	0	0	0	0
NX17	0	0	0	1	0	1	1	1	1	0
NX18	1	0	1	1	1	1	0	1	0	1
NX19	0	0	0	1	0	1	0	0	0	0
NX20	1	0	1	0	1	1	0	1	0	1
SD01	0	0	0	0	0	0	0	0	0	0
SD02	1	0	0	0	0	1	0	0	0	0
SD04	0	0	0	0	0	0	0	0	0	0
SD05	0	0	0	0	0	0	0	0	0	0
SD06	0	0	0	0	0	0	0	0	0	0
SD07	0	0	0	0	0	0	0	0	0	0
SD08	0	0	0	0	0	0	0	0	0	0
SD09	0	0	0	0	0	0	0	0	0	0
SD10	0	0	0	0	0	0	0	0	0	0
SD11	0	0	0	0	0	0	0	0	0	0
SD12	0	0	0	0	0	0	0	0	0	0
SD13	0	0	0	0	0	0	0	0	0	0
SD14	0	0	0	0	0	0	0	0	0	0
SD15	0	0	0	0	0	0	0	0	0	0
SD16	0	0	0	0	0	0	0	0	0	0
SD17	1	0	0	0	0	0	0	0	0	0
SD18	1	0	0	0	0	0	0	0	0	0
SD19	0	0	0	0	0	0	0	0	0	0
SD20	0	0	0	0	0	0	0	0	0	0
SD21	0	0	0	0	0	0	0	0	0	0
SD22	0	0	0	0	0	0	0	0	0	0
SD23	1	0	0	0	0	0	0	0	0	0
SD24	0	0	0	0	0	0	0	0	0	0
SD25	0	0	0	0	0	0	0	0	0	0
SD26	0	0	0	0	0	0	0	0	0	0
SD27	1	0	0	0	0	0	0	0	0	0
SD28	0	0	0	0	0	0	0	0	0	0
SD29	0	0	0	0	0	0	0	0	0	0
SD30	0	0	0	0	0	0	0	0	0	0
SX01	1	0	1	0	0	1	0	1	1	1
SX02	0	0	0	1	0	0	0	1	1	1
SX03	0	0	0	0	0	0	0	0	0	0
SX04	0	0	0	0	0	0	0	0	0	0
SX05	1	0	0	0	0	0	0	1	1	1
SX06	1	0	0	0	0	1	0	1	1	1
SX07	1	0	1	0	0	0	0	0	0	1
SX09	0	0	0	0	0	0	0	0	0	0
SX10	0	0	0	0	0	0	0	1	1	1
SX14	1	0	1	0	1	1	1	1	0	1
SX15	1	0	0	0	0	1	0	1	1	1
SX16	1	0	1	1	1	1	0	1	0	1
SX17	1	0	1	1	1	1	0	1	1	1
SX18	1	0	1	1	1	1	1	1	1	1
SX19	1	0	1	0	1	1	0	1	1	1
SX20	1	0	0	0	0	1	1	1	0	1
SX21	1	0	1	1	1	1	0	1	1	1
SX22	1	0	1	1	1	1	1	0	1	1
SX23	1	0	1	1	1	1	0	1	1	1
SX24	0	0	0	0	0	0	0	0	0	0
SX25	0	0	0	0	0	0	0	1	0	0
SX26	0	0	0	0	0	0	0	1	0	1
SX27	0	0	0	0	0	0	0	1	1	1
SX28	0	0	0	0	0	0	0	1	0	1
SX29	0	0	0	0	0	0	0	0	0	0
SX30	0	0	0	0	0	0	0	0	0	1

## Sheet: ARGs
Gene	counts
aac(3)-IIa	5
aac(3)-IId	13
aac(3)-IIe	1
aac(3)-Iva	8
aac(6’)-Ib-cr	4
aadA1	4
aadA2	10
aadA5	5
ant(3’’)-Ia	14
aph(3’)-Ia_1	10
aph(3’)-Ia_3	9
aph(3’)-Iia	1
aph(3’’)-Ib_2	2
aph(3’’)-Ib_5	16
aph(4)-Ia	8
aph(6)-Id	29
ARR-3	17
blaCMY-2	1
blaCTX-M-14	4
blaCTX-M-15	3
blaCTX-M-55	16
blaCTX-M-65	5
blaOXA-1	5
blaOXA-10	5
blaTEM-141	2
blaTEM-1B	14
catA1	5
catB3	3
cmlA1	4
dfrA1_10	3
dfrA1_8	1
dfrA12	5
dfrA14	17
dfrA17	7
erm(B)	1
floR	22
fosA3	2
lnu(F)	10
mdf(A)	91
mph(A)	14
oqxA	4
oqxB	4
qepA1	2
qnrS1	20
rmtB	2
sul1_15	2
sul1_5	6
sul2_2	18
sul2_3	3
sul3_2	16
tet(A)_4	1
tet(A)_6	23
tet(B)	8

## Sheet: VFGs
Gene	VFs_name	VFs_category	counts
csgG	Curil fibers	Adherence	91
entA	Other	Other	91
entB	Other	Other	91
entC	Other	Other	91
entD	Other	Other	91
entE	Other	Other	91
entF	Other	Other	91
entS	Other	Other	91
fepA	Other	Other	91
fepB	Other	Other	91
fepC	Other	Other	91
fepD	Other	Other	91
fepG	Other	Other	91
fes	Other	Other	91
ompA	Other	Other	91
csgF	Curil fibers	Adherence	90
csgB	Curil fibers	Adherence	89
csgD	Curil fibers	Adherence	89
espX1	TTSS secreted effectors	Effector delivery system	89
espX4	TTSS secreted effectors	Effector delivery system	89
espX5	TTSS secreted effectors	Effector delivery system	89
fimH	Type 1 fimbriae	Adherence	89
fimG	Type 1 fimbriae	Adherence	88
espR1	TTSS secreted effectors	Effector delivery system	84
fimF	Type 1 fimbriae	Adherence	84
fimA	Type 1 fimbriae	Adherence	82
fimC	Type 1 fimbriae	Adherence	82
fimE	Type 1 fimbriae	Adherence	82
fimI	Type 1 fimbriae	Adherence	82
fimD	Type 1 fimbriae	Adherence	81
gspM	Other	Other	80
espL1	TTSS secreted effectors	Effector delivery system	78
gspL	Other	Other	78
fdeC	Other	Other	77
gspG	Other	Other	77
gspH	Other	Other	77
gspI	Other	Other	77
gspJ	Other	Other	77
gspK	Other	Other	77
gspC	Other	Other	76
gspD	Other	Other	76
gspE	Other	Other	76
gspF	Other	Other	76
yagV/ecpE	ECP	Adherence	76
yagW/ecpD	ECP	Adherence	76
yagX/ecpC	ECP	Adherence	76
yagY/ecpB	ECP	Adherence	76
yagZ/ecpA	ECP	Adherence	76
ykgK/ecpR	ECP	Adherence	76
fimB	Type 1 fimbriae	Adherence	72
aslA	Other	Other	26
espY1	TTSS secreted effectors	Effector delivery system	24
faeE	Adhesive fimbriae	Adherence	23
fyuA	Yersiniabactin siderophore	Nutritional/Metabolic factor	22
irp1	Yersiniabactin siderophore	Nutritional/Metabolic factor	22
ybtA	Yersiniabactin siderophore	Nutritional/Metabolic factor	22
ybtE	Yersiniabactin siderophore	Nutritional/Metabolic factor	22
ybtP	Yersiniabactin siderophore	Nutritional/Metabolic factor	22
ybtQ	Yersiniabactin siderophore	Nutritional/Metabolic factor	22
ybtS	Yersiniabactin siderophore	Nutritional/Metabolic factor	22
ybtT	Yersiniabactin siderophore	Nutritional/Metabolic factor	22
ybtU	Yersiniabactin siderophore	Nutritional/Metabolic factor	22
faeD	Adhesive fimbriae	Adherence	21
irp2	Yersiniabactin siderophore	Nutritional/Metabolic factor	21
espL4	TTSS secreted effectors	Effector delivery system	20
hlyC	Hemolysin	Exotoxin	20
espR4	TTSS secreted effectors	Effector delivery system	18
iucA	Aerobactin	Nutritional/Metabolic factor	18
iucB	Aerobactin	Nutritional/Metabolic factor	18
iucC	Aerobactin	Nutritional/Metabolic factor	18
iucD	Aerobactin	Nutritional/Metabolic factor	18
iutA	Aerobactin	Nutritional/Metabolic factor	18
f17d-D	Other	Other	14
hlyA	Hemolysin	Exotoxin	14
hlyB	Hemolysin	Exotoxin	14
hlyD	Hemolysin	Exotoxin	14
ybtX	Yersiniabactin siderophore	Nutritional/Metabolic factor	14
cesAB	TTSS	Effector delivery system	12
cesD	TTSS	Effector delivery system	12
cesD2	TTSS	Effector delivery system	12
cesF	TTSS	Effector delivery system	12
cesL	TTSS	Effector delivery system	12
cesT	TTSS	Effector delivery system	12
eae	Intimin	Effector delivery system	12
escC	TTSS	Effector delivery system	12
escD	TTSS	Effector delivery system	12
escE	TTSS	Effector delivery system	12
escF	TTSS	Effector delivery system	12
escG	TTSS	Effector delivery system	12
escI	TTSS	Effector delivery system	12
escJ	TTSS	Effector delivery system	12
escL	TTSS	Effector delivery system	12
escN	TTSS	Effector delivery system	12
escO	TTSS	Effector delivery system	12
escP	TTSS	Effector delivery system	12
escR	TTSS	Effector delivery system	12
escS	TTSS	Effector delivery system	12
escT	TTSS	Effector delivery system	12
escU	TTSS	Effector delivery system	12
escV	TTSS	Effector delivery system	12
espA	TTSS	Effector delivery system	12
espD	TTSS	Effector delivery system	12
espF	TTSS secreted effectors	Effector delivery system	12
espH	TTSS secreted effectors	Effector delivery system	12
espM2	TTSS secreted effectors	Effector delivery system	12
espW	TTSS secreted effectors	Effector delivery system	12
etgA	TTSS	Effector delivery system	12
map	TTSS secreted effectors	Effector delivery system	12
sepD	TTSS	Effector delivery system	12
sepL	TTSS	Effector delivery system	12
sepQ/escQ	TTSS	Effector delivery system	12
cif	TTSS secreted effectors	Effector delivery system	11
espG	TTSS secreted effectors	Effector delivery system	11
espL2	TTSS secreted effectors	Effector delivery system	11
f17d-G	Other	Other	11
nleA/espI	TTSS secreted effectors	Effector delivery system	11
nleB1	TTSS secreted effectors	Effector delivery system	11
nleE	TTSS secreted effectors	Effector delivery system	11
nleG7	TTSS secreted effectors	Effector delivery system	11
nleH1	TTSS secreted effectors	Effector delivery system	11
chuU	Chu	Nutritional/Metabolic factor	10
chuV	Chu	Nutritional/Metabolic factor	10
chuW	Chu	Nutritional/Metabolic factor	10
espY2	TTSS secreted effectors	Effector delivery system	10
espY3	TTSS secreted effectors	Effector delivery system	10
espY4	TTSS secreted effectors	Effector delivery system	10
f17d-C	Other	Other	10
faeC	Adhesive fimbriae	Adherence	10
faeF	Adhesive fimbriae	Adherence	10
faeH	Adhesive fimbriae	Adherence	10
faeI	Adhesive fimbriae	Adherence	10
faeJ	Adhesive fimbriae	Adherence	10
papI	P fimbriae	Adherence	10
shuA	Other	Other	10
shuT	Other	Other	10
shuX	Other	Other	10
espP	EspP	Effector delivery system	9
papB	P fimbriae	Adherence	9
chuY	Chu	Nutritional/Metabolic factor	8
f17d-A	Other	Other	8
gtrA	Other	Other	8
iroD	Salmochelin siderophore	Nutritional/Metabolic factor	7
papC	P fimbriae	Adherence	7
papD	P fimbriae	Adherence	7
papE	P fimbriae	Adherence	7
papH	P fimbriae	Adherence	7
papJ	P fimbriae	Adherence	7
papK	P fimbriae	Adherence	7
cdtA	CDT	Exotoxin	6
cdtB	CDT	Exotoxin	6
cdtC	CDT	Exotoxin	6
cnf1	CNF-1	Exotoxin	6
espX2	TTSS secreted effectors	Effector delivery system	6
iroB	Salmochelin siderophore	Nutritional/Metabolic factor	6
iroC	Salmochelin siderophore	Nutritional/Metabolic factor	6
iroE	Salmochelin siderophore	Nutritional/Metabolic factor	6
iroN	Salmochelin siderophore	Nutritional/Metabolic factor	6
shuS	Other	Other	6
afaF-VII	Afimbrial adhesin AFA-I	Adherence	5
astA	Other	Other	5
gtrB	Other	Other	5
kpsD	Other	Other	5
paa	Paa	Adherence	5
afaA-VIII	Afimbrial adhesin AFA-I	Adherence	4
afaB-VIII	Afimbrial adhesin AFA-I	Adherence	4
afaC-VIII	Afimbrial adhesin AFA-I	Adherence	4
afaD-VIII	Afimbrial adhesin AFA-I	Adherence	4
afaE-VIII	Afimbrial adhesin AFA-I	Adherence	4
chuS	Chu	Nutritional/Metabolic factor	4
east1	Other	Other	4
kpsM	Other	Other	4
papX	P fimbriae	Adherence	4
efa1	Efa-1/LifA	Effector delivery system	3
espM1	TTSS secreted effectors	Effector delivery system	3
espR3	TTSS secreted effectors	Effector delivery system	3
nleF	TTSS secreted effectors	Effector delivery system	3
nleH2	TTSS secreted effectors	Effector delivery system	3
csgE	Curil fibers	Adherence	2
nleC	TTSS secreted effectors	Effector delivery system	2
sfaX	Other	Other	2
shuY	Other	Other	2
espB	TTSS	Effector delivery system	1
espK	TTSS secreted effectors	Effector delivery system	1
espX6	TTSS secreted effectors	Effector delivery system	1
estIa	Other	Other	1
nleB2	TTSS secreted effectors	Effector delivery system	1
ospG	Other	Other	1
papF	P fimbriae	Adherence	1
papG	P fimbriae	Adherence	1
sepZ/espZ	TTSS secreted effectors	Effector delivery system	1
stx1B	Stx	Exotoxin	1
stx2A	Stx	Exotoxin	1
stx2B	Stx	Exotoxin	1
stxA	Stx	Exotoxin	1
tcpC	Other	Other	1
toxB	ToxB	Effector delivery system	1

## Sheet: Plasmid
Plasmids	counts
IncFIB(AP001918)_1	44
Col(pHAD28)_1	32
IncI1-I(Alpha)_1	21
IncFIC(FII)_1	19
IncHI2A_1	12
IncHI2_1	12
pKPC-CAV1321_1	12
IncFIA_1	11
IncX1_1	10
IncY_1	7
Col(MG828)_1	5
ColRNAI_1	5
ColpVC_1	5
IncFII_1	5
IncN_1	4
IncR_1	4
Col156_1	3
IncFIB(K)_1	3
IncX4_2	3
p0111_1	3
Col440II_1	2
Col440I_1	2
IncFIB(pB171)_1	2
IncI2(Delta)_1	2
IncX3_1	2
IncX4_1	2
IncB/O/K/Z_2	1
IncFIA(HI1)_1	1
IncFII(Yp)_1	1
IncFII(pAR0022)_1	1
IncFII(pHN7A8)_1	1
IncI(Gamma)_1	1
IncN5_1	1
IncP1_3	1
IncQ1_1	1
IncQ2_1	1
IncX1_4	1

## Sheet: Co-exit
Sample	Genes	Poisition	Plasmids	Category	group
AH01	mdf(A)_1	chromosome	NA	ARGs	AH
AH02	sul2_2	plasmid	Unclassified	ARGs	AH
AH02	aph(3'')-Ib_5	plasmid	Unclassified	ARGs	AH
AH02	aph(6)-Id_1	plasmid	Unclassified	ARGs	AH
AH02	tet(A)_6	plasmid	Unclassified	ARGs	AH
AH02	blaTEM-1B_1	plasmid	Unclassified	ARGs	AH
AH02	qnrS1_1	plasmid	Unclassified	ARGs	AH
AH02	mdf(A)_1	chromosome	NA	ARGs	AH
AH02	dfrA14_5	plasmid	Unclassified	ARGs	AH
AH03	blaCTX-M-55_1	plasmid	Unclassified	ARGs	AH
AH03	sul2_2	plasmid	Unclassified	ARGs	AH
AH03	aph(3'')-Ib_5	plasmid	Unclassified	ARGs	AH
AH03	aph(6)-Id_1	plasmid	Unclassified	ARGs	AH
AH03	tet(A)_6	plasmid	Unclassified	ARGs	AH
AH03	floR_2	plasmid	Unclassified	ARGs	AH
AH03	mdf(A)_1	chromosome	NA	ARGs	AH
AH04	mdf(A)_1	chromosome	NA	ARGs	AH
AH05	mdf(A)_1	chromosome	NA	ARGs	AH
AH06	mdf(A)_1	chromosome	NA	ARGs	AH
AH07	mdf(A)_1	chromosome	NA	ARGs	AH
AH08	mdf(A)_1	chromosome	NA	ARGs	AH
AH09	mdf(A)_1	chromosome	NA	ARGs	AH
AH10	mdf(A)_1	chromosome	NA	ARGs	AH
AH12	mdf(A)_1	unclassified	NA	ARGs	AH
AH13	mdf(A)_1	chromosome	NA	ARGs	AH
AH14	mdf(A)_1	chromosome	NA	ARGs	AH
AH15	mdf(A)_1	chromosome	NA	ARGs	AH
AH16	mdf(A)_1	chromosome	NA	ARGs	AH
AH17	blaCTX-M-55_1	plasmid	Unclassified	ARGs	AH
AH17	mdf(A)_1	chromosome	NA	ARGs	AH
AH17	aph(3')-Ia_1	plasmid	Unclassified	ARGs	AH
AH17	aac(3)-IIe_1	plasmid	Unclassified	ARGs	AH
AH17	tet(A)_6	plasmid	Unclassified	ARGs	AH
AH18	mdf(A)_1	chromosome	NA	ARGs	AH
AH19	mdf(A)_1	chromosome	NA	ARGs	AH
AH20	mdf(A)_1	chromosome	NA	ARGs	AH
NX03	mdf(A)_1	chromosome	NA	ARGs	NX
NX03	aph(3')-Ia_3	plasmid	Unclassified	ARGs	NX
NX03	aph(4)-Ia_1	plasmid	Unclassified	ARGs	NX
NX03	aac(3)-IVa_1	plasmid	Unclassified	ARGs	NX
NX03	qnrS1_1	plasmid	Unclassified	ARGs	NX
NX03	floR_2	plasmid	Unclassified	ARGs	NX
NX03	sul3_2	unclassified	NA	ARGs	NX
NX03	blaCTX-M-65_1	plasmid	Unclassified	ARGs	NX
NX03	aadA2_1	plasmid	Unclassified	ARGs	NX
NX03	sul2_2	unclassified	NA	ARGs	NX
NX03	blaOXA-10_1	plasmid	Unclassified	ARGs	NX
NX03	ARR-3_4	unclassified	NA	ARGs	NX
NX03	dfrA14_5	plasmid	Unclassified	ARGs	NX
NX03	aph(6)-Id_1	plasmid	Unclassified	ARGs	NX
NX03	aadA1_3	plasmid	Unclassified	ARGs	NX
NX04	mdf(A)_1	chromosome	NA	ARGs	NX
NX04	blaTEM-1B_1	chromosome	NA	ARGs	NX
NX04	mph(A)_2	plasmid	Unclassified	ARGs	NX
NX04	sul1_5	plasmid	Unclassified	ARGs	NX
NX04	aadA2_1	plasmid	Unclassified	ARGs	NX
NX04	dfrA12_8	plasmid	Unclassified	ARGs	NX
NX04	catA1_1	plasmid	Unclassified	ARGs	NX
NX04	tet(B)_2	unclassified	NA	ARGs	NX
NX04	aac(3)-IId_1	plasmid	Unclassified	ARGs	NX
NX05	sul2_2	plasmid	Unclassified	ARGs	NX
NX05	aph(3'')-Ib_5	plasmid	Unclassified	ARGs	NX
NX05	aph(6)-Id_1	plasmid	Unclassified	ARGs	NX
NX05	qnrS1_1	plasmid	Unclassified	ARGs	NX
NX05	blaCTX-M-14_1	plasmid	Unclassified	ARGs	NX
NX05	dfrA14_5	plasmid	Unclassified	ARGs	NX
NX05	mdf(A)_1	chromosome	NA	ARGs	NX
NX06	blaCTX-M-55_1	unclassified	NA	ARGs	NX
NX06	lnu(F)_1	unclassified	NA	ARGs	NX
NX06	ant(3'')-Ia_1	unclassified	NA	ARGs	NX
NX06	ARR-3_4	plasmid	Unclassified	ARGs	NX
NX06	dfrA14_5	plasmid	Unclassified	ARGs	NX
NX06	aph(3')-Ia_3	plasmid	Unclassified	ARGs	NX
NX06	blaTEM-1B_1	plasmid	Unclassified	ARGs	NX
NX06	mdf(A)_1	chromosome	NA	ARGs	NX
NX06	aac(3)-IVa_1	plasmid	Unclassified	ARGs	NX
NX06	aph(4)-Ia_1	plasmid	Unclassified	ARGs	NX
NX06	sul2_2	plasmid	Unclassified	ARGs	NX
NX06	floR_2	plasmid	Unclassified	ARGs	NX
NX06	qnrS1_1	plasmid	Unclassified	ARGs	NX
NX06	aph(6)-Id_1	plasmid	Unclassified	ARGs	NX
NX06	tet(A)_6	plasmid	Unclassified	ARGs	NX
NX06	aac(3)-IId_1	plasmid	Unclassified	ARGs	NX
NX06	mph(A)_2	unclassified	NA	ARGs	NX
NX06	blaCTX-M-14_1	plasmid	Unclassified	ARGs	NX
NX06	fosA3_1	plasmid	Unclassified	ARGs	NX
NX06	sul3_2	unclassified	NA	ARGs	NX
NX07	mdf(A)_1	chromosome	NA	ARGs	NX
NX07	blaCTX-M-55_1	plasmid	IncI1_1_Alpha	ARGs	NX
NX07	aph(6)-Id_1	plasmid	IncX1_1	ARGs	NX
NX07	tet(A)_6	plasmid	IncX1_1	ARGs	NX
NX07	sul3_2	plasmid	Unclassified	ARGs	NX
NX07	blaTEM-1B_1	plasmid	Unclassified	ARGs	NX
NX07	qnrS1_1	plasmid	Unclassified	ARGs	NX
NX08	ARR-3_4	unclassified	NA	ARGs	NX
NX08	aadA1_3	unclassified	NA	ARGs	NX
NX08	dfrA14_5	unclassified	NA	ARGs	NX
NX08	mdf(A)_1	chromosome	NA	ARGs	NX
NX08	floR_2	plasmid	Unclassified	ARGs	NX
NX08	aac(3)-IVa_1	plasmid	Unclassified	ARGs	NX
NX08	aph(4)-Ia_1	plasmid	Unclassified	ARGs	NX
NX08	aph(3')-Ia_3	plasmid	Unclassified	ARGs	NX
NX08	blaCTX-M-65_1	plasmid	Unclassified	ARGs	NX
NX08	qnrS1_1	plasmid	Unclassified	ARGs	NX
NX08	sul3_2	unclassified	NA	ARGs	NX
NX08	blaOXA-10_1	plasmid	Unclassified	ARGs	NX
NX08	aph(6)-Id_1	plasmid	Unclassified	ARGs	NX
NX08	aadA2_1	plasmid	Unclassified	ARGs	NX
NX09	catA1_1	plasmid	Unclassified	ARGs	NX
NX09	ant(3'')-Ia_1	unclassified	NA	ARGs	NX
NX09	dfrA1_10	unclassified	NA	ARGs	NX
NX09	aac(3)-IIa_1	plasmid	Unclassified	ARGs	NX
NX09	aph(3')-Ia_1	plasmid	Unclassified	ARGs	NX
NX09	blaTEM-141_1	plasmid	Unclassified	ARGs	NX
NX09	mdf(A)_1	chromosome	NA	ARGs	NX
NX09	tet(B)_2	plasmid	Unclassified	ARGs	NX
NX09	oqxA_1	unclassified	NA	ARGs	NX
NX09	oqxB_1	unclassified	NA	ARGs	NX
NX09	sul1_15	unclassified	NA	ARGs	NX
NX09	aph(6)-Id_1	plasmid	Unclassified	ARGs	NX
NX09	aph(3'')-Ib_5	plasmid	Unclassified	ARGs	NX
NX09	sul2_3	plasmid	Unclassified	ARGs	NX
NX09	mph(A)_2	unclassified	NA	ARGs	NX
NX09	blaCTX-M-55_1	unclassified	NA	ARGs	NX
NX09	dfrA17_1	plasmid	Unclassified	ARGs	NX
NX09	aadA5_1	plasmid	Unclassified	ARGs	NX
NX10	mdf(A)_1	chromosome	NA	ARGs	NX
NX10	sul3_2	plasmid	Unclassified	ARGs	NX
NX10	blaCTX-M-55_1	plasmid	Unclassified	ARGs	NX
NX10	floR_2	plasmid	Unclassified	ARGs	NX
NX10	aph(6)-Id_1	plasmid	Unclassified	ARGs	NX
NX10	tet(A)_6	plasmid	Unclassified	ARGs	NX
NX10	qnrS1_1	plasmid	Unclassified	ARGs	NX
NX10	blaTEM-1B_1	plasmid	Unclassified	ARGs	NX
NX10	aac(3)-IId_1	plasmid	Unclassified	ARGs	NX
NX10	mph(A)_2	unclassified	NA	ARGs	NX
NX10	ant(3'')-Ia_1	plasmid	Unclassified	ARGs	NX
NX10	lnu(F)_1	plasmid	Unclassified	ARGs	NX
NX10	dfrA14_5	plasmid	Unclassified	ARGs	NX
NX10	ARR-3_4	plasmid	Unclassified	ARGs	NX
NX10	aph(3')-Ia_3	plasmid	Unclassified	ARGs	NX
NX11	dfrA17_1	plasmid	Unclassified	ARGs	NX
NX11	aadA5_1	plasmid	Unclassified	ARGs	NX
NX11	catA1_1	unclassified	NA	ARGs	NX
NX11	ant(3'')-Ia_1	unclassified	NA	ARGs	NX
NX11	dfrA1_10	unclassified	NA	ARGs	NX
NX11	aac(3)-IIa_1	plasmid	Unclassified	ARGs	NX
NX11	aph(3')-Ia_1	plasmid	Unclassified	ARGs	NX
NX11	blaTEM-141_1	plasmid	Unclassified	ARGs	NX
NX11	mdf(A)_1	chromosome	NA	ARGs	NX
NX11	tet(B)_2	plasmid	Unclassified	ARGs	NX
NX11	oqxB_1	chromosome	NA	ARGs	NX
NX11	oqxA_1	chromosome	NA	ARGs	NX
NX11	sul1_15	unclassified	NA	ARGs	NX
NX11	sul2_3	plasmid	Unclassified	ARGs	NX
NX11	aph(3'')-Ib_5	plasmid	Unclassified	ARGs	NX
NX11	aph(6)-Id_1	plasmid	Unclassified	ARGs	NX
NX11	mph(A)_2	unclassified	NA	ARGs	NX
NX11	blaCTX-M-55_1	plasmid	Unclassified	ARGs	NX
NX13	aph(6)-Id_1	plasmid	Unclassified	ARGs	NX
NX13	aph(3'')-Ib_2	plasmid	Unclassified	ARGs	NX
NX13	mdf(A)_1	chromosome	NA	ARGs	NX
NX13	tet(A)_6	plasmid	Unclassified	ARGs	NX
NX13	tet(B)_2	chromosome	NA	ARGs	NX
NX13	qnrS1_1	plasmid	Unclassified	ARGs	NX
NX13	blaTEM-1B_1	plasmid	Unclassified	ARGs	NX
NX13	aac(3)-IId_1	plasmid	Unclassified	ARGs	NX
NX13	blaCTX-M-55_1	plasmid	Unclassified	ARGs	NX
NX13	sul3_2	unclassified	NA	ARGs	NX
NX13	lnu(F)_1	unclassified	NA	ARGs	NX
NX13	ant(3'')-Ia_1	unclassified	NA	ARGs	NX
NX13	dfrA14_5	plasmid	Unclassified	ARGs	NX
NX13	ARR-3_4	plasmid	Unclassified	ARGs	NX
NX14	mdf(A)_1	chromosome	NA	ARGs	NX
NX14	blaCTX-M-55_1	unclassified	NA	ARGs	NX
NX14	floR_2	plasmid	Unclassified	ARGs	NX
NX14	tet(A)_6	plasmid	Unclassified	ARGs	NX
NX14	aph(6)-Id_1	plasmid	Unclassified	ARGs	NX
NX14	catA1_1	plasmid	Unclassified	ARGs	NX
NX14	qnrS1_1	plasmid	Unclassified	ARGs	NX
NX14	blaTEM-1B_1	plasmid	Unclassified	ARGs	NX
NX14	aac(3)-IId_1	plasmid	Unclassified	ARGs	NX
NX14	tet(B)_2	unclassified	NA	ARGs	NX
NX14	sul3_2	unclassified	NA	ARGs	NX
NX14	dfrA14_5	plasmid	Unclassified	ARGs	NX
NX14	ARR-3_4	plasmid	Unclassified	ARGs	NX
NX14	aph(3')-Ia_3	plasmid	Unclassified	ARGs	NX
NX14	blaOXA-1_1	unclassified	NA	ARGs	NX
NX14	lnu(F)_1	unclassified	NA	ARGs	NX
NX15	ARR-3_4	plasmid	Unclassified	ARGs	NX
NX15	dfrA14_5	unclassified	NA	ARGs	NX
NX15	mdf(A)_1	chromosome	NA	ARGs	NX
NX15	aph(3'')-Ib_2	plasmid	Unclassified	ARGs	NX
NX15	aph(6)-Id_1	plasmid	Unclassified	ARGs	NX
NX15	aph(3')-Ia_3	plasmid	Unclassified	ARGs	NX
NX15	aph(4)-Ia_1	plasmid	Unclassified	ARGs	NX
NX15	aac(3)-IVa_1	plasmid	Unclassified	ARGs	NX
NX15	qnrS1_1	plasmid	Unclassified	ARGs	NX
NX15	floR_2	plasmid	Unclassified	ARGs	NX
NX15	sul3_2	unclassified	NA	ARGs	NX
NX15	aadA2_1	plasmid	Unclassified	ARGs	NX
NX15	blaCTX-M-65_1	plasmid	Unclassified	ARGs	NX
NX15	blaOXA-10_1	plasmid	Unclassified	ARGs	NX
NX15	lnu(F)_1	plasmid	Unclassified	ARGs	NX
NX16	ant(3'')-Ia_1	plasmid	Unclassified	ARGs	NX
NX16	lnu(F)_1	plasmid	Unclassified	ARGs	NX
NX16	aph(3')-Ia_1	plasmid	Unclassified	ARGs	NX
NX16	mdf(A)_1	chromosome	NA	ARGs	NX
NX16	tet(A)_6	plasmid	Unclassified	ARGs	NX
NX16	blaCTX-M-55_1	plasmid	Unclassified	ARGs	NX
NX16	cmlA1_1	unclassified	NA	ARGs	NX
NX16	ARR-3_4	unclassified	NA	ARGs	NX
NX16	dfrA14_5	unclassified	NA	ARGs	NX
NX16	aac(3)-IIa_1	plasmid	Unclassified	ARGs	NX
NX17	mdf(A)_1	chromosome	NA	ARGs	NX
NX17	aph(6)-Id_1	plasmid	IncQ1_1	ARGs	NX
NX17	aph(3'')-Ib_5	plasmid	IncQ1_1	ARGs	NX
NX17	sul2_2	plasmid	IncQ1_1	ARGs	NX
NX17	blaCTX-M-55_1	plasmid	Unclassified	ARGs	NX
NX17	cmlA1_1	unclassified	NA	ARGs	NX
NX17	ARR-3_4	unclassified	NA	ARGs	NX
NX17	dfrA14_5	unclassified	NA	ARGs	NX
NX17	aac(3)-IIa_1	plasmid	Unclassified	ARGs	NX
NX17	ant(3'')-Ia_1	plasmid	Unclassified	ARGs	NX
NX17	lnu(F)_1	plasmid	Unclassified	ARGs	NX
NX17	tet(A)_6	plasmid	Unclassified	ARGs	NX
NX17	aph(3')-Ia_1	plasmid	Unclassified	ARGs	NX
NX18	mdf(A)_1	chromosome	NA	ARGs	NX
NX18	aac(3)-IVa_1	plasmid	Unclassified	ARGs	NX
NX18	aph(4)-Ia_1	plasmid	Unclassified	ARGs	NX
NX18	aph(3')-Ia_3	plasmid	Unclassified	ARGs	NX
NX18	qnrS1_1	plasmid	Unclassified	ARGs	NX
NX18	floR_2	plasmid	Unclassified	ARGs	NX
NX18	sul3_2	unclassified	NA	ARGs	NX
NX18	blaCTX-M-65_1	plasmid	Unclassified	ARGs	NX
NX18	aadA2_1	plasmid	Unclassified	ARGs	NX
NX18	sul2_2	unclassified	NA	ARGs	NX
NX18	blaOXA-10_1	plasmid	Unclassified	ARGs	NX
NX18	ARR-3_4	unclassified	NA	ARGs	NX
NX18	dfrA14_5	plasmid	Unclassified	ARGs	NX
NX18	aph(6)-Id_1	plasmid	Unclassified	ARGs	NX
NX18	aadA1_3	unclassified	NA	ARGs	NX
NX19	sul2_2	plasmid	Unclassified	ARGs	NX
NX19	aph(3'')-Ib_5	plasmid	Unclassified	ARGs	NX
NX19	dfrA17_1	plasmid	Unclassified	ARGs	NX
NX19	aph(6)-Id_1	plasmid	Unclassified	ARGs	NX
NX19	aph(3')-IIa_2	plasmid	IncX1_1	ARGs	NX
NX19	blaCTX-M-14_1	chromosome	NA	ARGs	NX
NX19	tet(A)_6	plasmid	Unclassified	ARGs	NX
NX19	floR_2	plasmid	Unclassified	ARGs	NX
NX19	mdf(A)_1	chromosome	NA	ARGs	NX
NX19	mph(A)_2	plasmid	Unclassified	ARGs	NX
NX19	ARR-3_4	plasmid	Unclassified	ARGs	NX
NX19	catB3_2	plasmid	Unclassified	ARGs	NX
NX19	blaOXA-1_1	plasmid	Unclassified	ARGs	NX
NX19	aac(6')-Ib-cr_1	plasmid	Unclassified	ARGs	NX
NX19	aac(3)-IId_1	plasmid	Unclassified	ARGs	NX
NX20	mdf(A)_1	chromosome	NA	ARGs	NX
NX20	aac(3)-IVa_1	plasmid	Unclassified	ARGs	NX
NX20	aph(4)-Ia_1	plasmid	Unclassified	ARGs	NX
NX20	aph(3')-Ia_3	plasmid	Unclassified	ARGs	NX
NX20	qnrS1_1	plasmid	Unclassified	ARGs	NX
NX20	floR_2	plasmid	Unclassified	ARGs	NX
NX20	sul3_2	unclassified	NA	ARGs	NX
NX20	blaCTX-M-65_1	plasmid	Unclassified	ARGs	NX
NX20	aadA2_1	plasmid	Unclassified	ARGs	NX
NX20	sul2_2	unclassified	NA	ARGs	NX
NX20	blaOXA-10_1	plasmid	Unclassified	ARGs	NX
NX20	ARR-3_4	unclassified	NA	ARGs	NX
NX20	dfrA14_5	plasmid	Unclassified	ARGs	NX
NX20	aph(6)-Id_1	plasmid	Unclassified	ARGs	NX
NX20	aadA1_3	unclassified	NA	ARGs	NX
SD01	mdf(A)_1	chromosome	NA	ARGs	SD
SD02	mdf(A)_1	chromosome	NA	ARGs	SD
SD02	aph(3'')-Ib_5	plasmid	Unclassified	ARGs	SD
SD02	aph(6)-Id_1	plasmid	Unclassified	ARGs	SD
SD02	tet(A)_6	plasmid	Unclassified	ARGs	SD
SD02	floR_2	plasmid	Unclassified	ARGs	SD
SD02	aac(3)-IId_1	plasmid	Unclassified	ARGs	SD
SD04	mdf(A)_1	chromosome	NA	ARGs	SD
SD05	mdf(A)_1	chromosome	NA	ARGs	SD
SD06	mdf(A)_1	chromosome	NA	ARGs	SD
SD07	mdf(A)_1	chromosome	NA	ARGs	SD
SD08	mdf(A)_1	chromosome	NA	ARGs	SD
SD09	mdf(A)_1	chromosome	NA	ARGs	SD
SD10	mdf(A)_1	chromosome	NA	ARGs	SD
SD11	mdf(A)_1	chromosome	NA	ARGs	SD
SD12	mdf(A)_1	chromosome	NA	ARGs	SD
SD13	mdf(A)_1	chromosome	NA	ARGs	SD
SD14	mdf(A)_1	chromosome	NA	ARGs	SD
SD15	mdf(A)_1	chromosome	NA	ARGs	SD
SD16	mdf(A)_1	chromosome	NA	ARGs	SD
SD17	mdf(A)_1	chromosome	NA	ARGs	SD
SD18	mdf(A)_1	chromosome	NA	ARGs	SD
SD19	mdf(A)_1	chromosome	NA	ARGs	SD
SD20	mdf(A)_1	chromosome	NA	ARGs	SD
SD21	mdf(A)_1	chromosome	NA	ARGs	SD
SD22	mdf(A)_1	chromosome	NA	ARGs	SD
SD23	mdf(A)_1	chromosome	NA	ARGs	SD
SD24	mdf(A)_1	chromosome	NA	ARGs	SD
SD25	mdf(A)_1	chromosome	NA	ARGs	SD
SD26	mdf(A)_1	chromosome	NA	ARGs	SD
SD27	mdf(A)_1	chromosome	NA	ARGs	SD
SD28	mdf(A)_1	chromosome	NA	ARGs	SD
SD29	mdf(A)_1	chromosome	NA	ARGs	SD
SD30	mdf(A)_1	chromosome	NA	ARGs	SD
SX01	mdf(A)_1	chromosome	NA	ARGs	SX
SX01	blaCTX-M-55_1	chromosome	NA	ARGs	SX
SX01	mph(A)_2	plasmid	Unclassified	ARGs	SX
SX01	sul1_5	plasmid	Unclassified	ARGs	SX
SX01	aadA5_1	plasmid	Unclassified	ARGs	SX
SX01	dfrA17_1	plasmid	Unclassified	ARGs	SX
SX01	floR_2	plasmid	Unclassified	ARGs	SX
SX01	aac(3)-IId_1	plasmid	Unclassified	ARGs	SX
SX01	aph(3'')-Ib_5	plasmid	Unclassified	ARGs	SX
SX01	aph(6)-Id_1	plasmid	Unclassified	ARGs	SX
SX02	mdf(A)_1	chromosome	NA	ARGs	SX
SX03	mdf(A)_1	chromosome	NA	ARGs	SX
SX04	mdf(A)_1	chromosome	NA	ARGs	SX
SX05	dfrA1_8	chromosome	NA	ARGs	SX
SX05	ant(3'')-Ia_1	chromosome	NA	ARGs	SX
SX05	mdf(A)_1	chromosome	NA	ARGs	SX
SX05	tet(A)_6	plasmid	IncX1_1	ARGs	SX
SX05	blaCTX-M-15_1	chromosome	NA	ARGs	SX
SX05	qnrS1_1	plasmid	Unclassified	ARGs	SX
SX05	floR_2	plasmid	Unclassified	ARGs	SX
SX05	sul2_2	plasmid	Unclassified	ARGs	SX
SX05	aph(3'')-Ib_5	plasmid	Unclassified	ARGs	SX
SX05	aph(6)-Id_1	plasmid	Unclassified	ARGs	SX
SX06	sul2_2	plasmid	Unclassified	ARGs	SX
SX06	aph(3'')-Ib_5	plasmid	Unclassified	ARGs	SX
SX06	aph(6)-Id_1	plasmid	Unclassified	ARGs	SX
SX06	tet(A)_6	plasmid	Unclassified	ARGs	SX
SX06	floR_2	plasmid	Unclassified	ARGs	SX
SX06	qnrS1_1	chromosome	NA	ARGs	SX
SX06	mph(A)_2	unclassified	NA	ARGs	SX
SX06	mdf(A)_1	chromosome	NA	ARGs	SX
SX07	mdf(A)_1	chromosome	NA	ARGs	SX
SX07	qnrS1_1	plasmid	Unclassified	ARGs	SX
SX07	sul3_2	plasmid	Unclassified	ARGs	SX
SX07	blaTEM-1B_1	plasmid	Unclassified	ARGs	SX
SX07	aph(6)-Id_1	plasmid	Unclassified	ARGs	SX
SX07	tet(A)_4	plasmid	Unclassified	ARGs	SX
SX07	dfrA14_5	plasmid	Unclassified	ARGs	SX
SX09	mdf(A)_1	chromosome	NA	ARGs	SX
SX10	mdf(A)_1	chromosome	NA	ARGs	SX
SX10	blaCTX-M-55_1	plasmid	IncI1_1_Alpha	ARGs	SX
SX14	blaCTX-M-14_1	plasmid	Unclassified	ARGs	SX
SX14	mdf(A)_1	chromosome	NA	ARGs	SX
SX14	sul2_2	plasmid	ColRNAI_1	ARGs	SX
SX14	aph(3'')-Ib_5	plasmid	ColRNAI_1	ARGs	SX
SX14	aph(6)-Id_1	plasmid	ColRNAI_1	ARGs	SX
SX14	tet(B)_2	plasmid	Unclassified	ARGs	SX
SX14	mph(A)_2	unclassified	NA	ARGs	SX
SX14	aac(3)-IId_1	plasmid	Unclassified	ARGs	SX
SX14	blaTEM-1B_1	unclassified	NA	ARGs	SX
SX14	rmtB_1	unclassified	NA	ARGs	SX
SX14	sul1_5	plasmid	Unclassified	ARGs	SX
SX14	aadA5_1	plasmid	Unclassified	ARGs	SX
SX14	dfrA17_1	plasmid	Unclassified	ARGs	SX
SX14	qepA1_1	chromosome	NA	ARGs	SX
SX14	erm(B)_18	chromosome	NA	ARGs	SX
SX15	blaTEM-1B_1	plasmid	Unclassified	ARGs	SX
SX15	mdf(A)_1	chromosome	NA	ARGs	SX
SX15	aac(3)-IId_1	plasmid	Unclassified	ARGs	SX
SX15	tet(A)_6	plasmid	Unclassified	ARGs	SX
SX15	aph(6)-Id_1	plasmid	Unclassified	ARGs	SX
SX15	aph(3'')-Ib_5	plasmid	Unclassified	ARGs	SX
SX15	sul2_2	plasmid	Unclassified	ARGs	SX
SX15	floR_2	plasmid	Unclassified	ARGs	SX
SX15	mph(A)_2	unclassified	NA	ARGs	SX
SX15	dfrA12_8	plasmid	Unclassified	ARGs	SX
SX15	aadA2_1	plasmid	Unclassified	ARGs	SX
SX15	fosA3_1	plasmid	Unclassified	ARGs	SX
SX15	qnrS1_1	chromosome	NA	ARGs	SX
SX15	blaCTX-M-15_1	chromosome	NA	ARGs	SX
SX16	tet(A)_6	plasmid	Unclassified	ARGs	SX
SX16	cmlA1_1	plasmid	Unclassified	ARGs	SX
SX16	ant(3'')-Ia_1	plasmid	Unclassified	ARGs	SX
SX16	sul3_2	plasmid	Unclassified	ARGs	SX
SX16	sul2_2	unclassified	NA	ARGs	SX
SX16	aph(4)-Ia_1	unclassified	NA	ARGs	SX
SX16	aac(3)-IVa_1	unclassified	NA	ARGs	SX
SX16	floR_2	plasmid	Unclassified	ARGs	SX
SX16	aac(6')-Ib-cr_1	plasmid	Unclassified	ARGs	SX
SX16	blaOXA-1_1	plasmid	Unclassified	ARGs	SX
SX16	catB3_2	plasmid	Unclassified	ARGs	SX
SX16	ARR-3_4	plasmid	Unclassified	ARGs	SX
SX16	aadA2_1	plasmid	Unclassified	ARGs	SX
SX16	dfrA12_8	plasmid	Unclassified	ARGs	SX
SX16	sul1_5	plasmid	Unclassified	ARGs	SX
SX16	aph(3')-Ia_1	plasmid	Unclassified	ARGs	SX
SX16	mdf(A)_1	chromosome	NA	ARGs	SX
SX17	aph(6)-Id_1	plasmid	Unclassified	ARGs	SX
SX17	aph(3')-Ia_1	plasmid	Unclassified	ARGs	SX
SX17	dfrA17_1	plasmid	Unclassified	ARGs	SX
SX17	mdf(A)_1	chromosome	NA	ARGs	SX
SX17	blaTEM-1B_1	plasmid	Unclassified	ARGs	SX
SX17	qnrS1_1	plasmid	Unclassified	ARGs	SX
SX17	blaCTX-M-55_1	plasmid	Unclassified	ARGs	SX
SX17	floR_2	plasmid	Unclassified	ARGs	SX
SX17	tet(B)_2	plasmid	Unclassified	ARGs	SX
SX17	oqxA_1	unclassified	NA	ARGs	SX
SX17	oqxB_1	unclassified	NA	ARGs	SX
SX17	tet(A)_6	plasmid	Unclassified	ARGs	SX
SX17	catA1_1	plasmid	Unclassified	ARGs	SX
SX17	aac(3)-IId_1	plasmid	Unclassified	ARGs	SX
SX17	mph(A)_2	unclassified	NA	ARGs	SX
SX17	sul2_3	plasmid	Unclassified	ARGs	SX
SX17	sul3_2	unclassified	NA	ARGs	SX
SX17	ant(3'')-Ia_1	plasmid	Unclassified	ARGs	SX
SX17	lnu(F)_1	plasmid	Unclassified	ARGs	SX
SX17	ARR-3_4	plasmid	Unclassified	ARGs	SX
SX17	dfrA14_5	plasmid	Unclassified	ARGs	SX
SX18	tet(A)_6	plasmid	Unclassified	ARGs	SX
SX18	cmlA1_1	plasmid	Unclassified	ARGs	SX
SX18	ant(3'')-Ia_1	plasmid	Unclassified	ARGs	SX
SX18	sul3_2	plasmid	Unclassified	ARGs	SX
SX18	aac(3)-IVa_1	plasmid	Unclassified	ARGs	SX
SX18	aph(4)-Ia_1	plasmid	Unclassified	ARGs	SX
SX18	sul2_2	plasmid	Unclassified	ARGs	SX
SX18	floR_2	plasmid	Unclassified	ARGs	SX
SX18	ARR-3_4	unclassified	NA	ARGs	SX
SX18	catB3_2	unclassified	NA	ARGs	SX
SX18	blaOXA-1_1	unclassified	NA	ARGs	SX
SX18	aac(6')-Ib-cr_1	unclassified	NA	ARGs	SX
SX18	dfrA12_8	unclassified	NA	ARGs	SX
SX18	aadA2_1	unclassified	NA	ARGs	SX
SX18	sul1_5	plasmid	Unclassified	ARGs	SX
SX18	aph(3')-Ia_1	plasmid	Unclassified	ARGs	SX
SX18	mdf(A)_1	chromosome	NA	ARGs	SX
SX19	mdf(A)_1	chromosome	NA	ARGs	SX
SX19	aph(3'')-Ib_5	plasmid	Unclassified	ARGs	SX
SX19	aph(6)-Id_1	plasmid	Unclassified	ARGs	SX
SX19	tet(A)_6	plasmid	Unclassified	ARGs	SX
SX19	floR_2	plasmid	Unclassified	ARGs	SX
SX19	dfrA17_1	plasmid	Unclassified	ARGs	SX
SX19	aadA5_1	plasmid	Unclassified	ARGs	SX
SX19	sul1_5	plasmid	Unclassified	ARGs	SX
SX19	blaCTX-M-15_1	unclassified	NA	ARGs	SX
SX19	mph(A)_2	unclassified	NA	ARGs	SX
SX19	aac(6')-Ib-cr_1	plasmid	Unclassified	ARGs	SX
SX19	blaOXA-1_1	plasmid	Unclassified	ARGs	SX
SX19	aac(3)-IIa_1	plasmid	Unclassified	ARGs	SX
SX19	sul2_2	unclassified	NA	ARGs	SX
SX20	mdf(A)_1	chromosome	NA	ARGs	SX
SX21	mdf(A)_1	chromosome	NA	ARGs	SX
SX21	tet(B)_2	unclassified	NA	ARGs	SX
SX21	floR_2	plasmid	Unclassified	ARGs	SX
SX21	qnrS1_1	plasmid	Unclassified	ARGs	SX
SX21	tet(A)_6	plasmid	Unclassified	ARGs	SX
SX21	blaTEM-1B_1	plasmid	Unclassified	ARGs	SX
SX21	aac(3)-IId_1	plasmid	Unclassified	ARGs	SX
SX21	mph(A)_2	unclassified	NA	ARGs	SX
SX21	sul3_2	unclassified	NA	ARGs	SX
SX21	ant(3'')-Ia_1	plasmid	Unclassified	ARGs	SX
SX21	lnu(F)_1	plasmid	Unclassified	ARGs	SX
SX21	dfrA14_5	plasmid	Unclassified	ARGs	SX
SX21	ARR-3_4	plasmid	Unclassified	ARGs	SX
SX21	blaCTX-M-55_1	plasmid	Unclassified	ARGs	SX
SX21	aph(3')-Ia_3	plasmid	Unclassified	ARGs	SX
SX21	aph(6)-Id_1	plasmid	Unclassified	ARGs	SX
SX22	mdf(A)_1	chromosome	NA	ARGs	SX
SX22	qepA1_1	unclassified	NA	ARGs	SX
SX22	rmtB_1	unclassified	NA	ARGs	SX
SX22	blaTEM-1B_1	unclassified	NA	ARGs	SX
SX22	blaCMY-2_1	chromosome	NA	ARGs	SX
SX22	floR_2	plasmid	Unclassified	ARGs	SX
SX22	tet(A)_6	plasmid	Unclassified	ARGs	SX
SX22	oqxA_1	unclassified	NA	ARGs	SX
SX22	oqxB_1	unclassified	NA	ARGs	SX
SX22	sul2_2	unclassified	NA	ARGs	SX
SX22	dfrA1_10	plasmid	Unclassified	ARGs	SX
SX22	ant(3'')-Ia_1	plasmid	Unclassified	ARGs	SX
SX22	aph(3'')-Ib_5	plasmid	Unclassified	ARGs	SX
SX22	aph(6)-Id_1	plasmid	Unclassified	ARGs	SX
SX22	aph(3')-Ia_1	plasmid	Unclassified	ARGs	SX
SX23	dfrA14_5	plasmid	Unclassified	ARGs	SX
SX23	ARR-3_4	plasmid	Unclassified	ARGs	SX
SX23	aph(3')-Ia_1	plasmid	Unclassified	ARGs	SX
SX23	mdf(A)_1	chromosome	NA	ARGs	SX
SX23	blaTEM-1B_1	plasmid	Unclassified	ARGs	SX
SX23	qnrS1_1	plasmid	Unclassified	ARGs	SX
SX23	blaCTX-M-55_1	plasmid	Unclassified	ARGs	SX
SX23	mph(A)_2	chromosome	NA	ARGs	SX
SX23	aac(3)-IId_1	plasmid	Unclassified	ARGs	SX
SX23	aph(6)-Id_1	plasmid	Unclassified	ARGs	SX
SX23	aph(3'')-Ib_5	plasmid	Unclassified	ARGs	SX
SX23	sul2_2	plasmid	Unclassified	ARGs	SX
SX23	floR_2	plasmid	Unclassified	ARGs	SX
SX23	sul3_2	unclassified	NA	ARGs	SX
SX23	tet(A)_6	plasmid	Unclassified	ARGs	SX
SX23	lnu(F)_1	unclassified	NA	ARGs	SX
SX23	ant(3'')-Ia_1	unclassified	NA	ARGs	SX
SX24	mdf(A)_1	unclassified	NA	ARGs	SX
SX25	mdf(A)_1	chromosome	NA	ARGs	SX
SX26	mdf(A)_1	chromosome	NA	ARGs	SX
SX27	mdf(A)_1	chromosome	NA	ARGs	SX
SX28	mdf(A)_1	chromosome	NA	ARGs	SX
SX29	mdf(A)_1	chromosome	NA	ARGs	SX
SX29	qnrS1_1	plasmid	IncR_1	ARGs	SX
SX29	tet(A)_6	plasmid	IncR_1	ARGs	SX
SX29	aadA2_1	plasmid	Unclassified	ARGs	SX
SX29	dfrA12_8	plasmid	Unclassified	ARGs	SX
SX30	mdf(A)_1	chromosome	NA	ARGs	SX
AH01	ompA	chromosome	NA	VFGs	AH
AH01	fimB	chromosome	NA	VFGs	AH
AH01	fimE	chromosome	NA	VFGs	AH
AH01	fimA	chromosome	NA	VFGs	AH
AH01	fimI	chromosome	NA	VFGs	AH
AH01	fimC	chromosome	NA	VFGs	AH
AH01	fimD	chromosome	NA	VFGs	AH
AH01	fimF	chromosome	NA	VFGs	AH
AH01	fimG	chromosome	NA	VFGs	AH
AH01	fimH	chromosome	NA	VFGs	AH
AH01	f17d-A	unclassified	NA	VFGs	AH
AH01	f17d-D	unclassified	NA	VFGs	AH
AH01	f17d-C	unclassified	NA	VFGs	AH
AH01	f17d-G	unclassified	NA	VFGs	AH
AH01	entA	chromosome	NA	VFGs	AH
AH01	entB	chromosome	NA	VFGs	AH
AH01	entE	chromosome	NA	VFGs	AH
AH01	entC	chromosome	NA	VFGs	AH
AH01	fepB	chromosome	NA	VFGs	AH
AH01	entS	chromosome	NA	VFGs	AH
AH01	fepD	chromosome	NA	VFGs	AH
AH01	fepG	chromosome	NA	VFGs	AH
AH01	fepC	chromosome	NA	VFGs	AH
AH01	entF	chromosome	NA	VFGs	AH
AH01	fes	chromosome	NA	VFGs	AH
AH01	fepA	chromosome	NA	VFGs	AH
AH01	entD	chromosome	NA	VFGs	AH
AH01	fdeC	unclassified	NA	VFGs	AH
AH01	ykgK/ecpR	unclassified	NA	VFGs	AH
AH01	yagZ/ecpA	unclassified	NA	VFGs	AH
AH01	yagY/ecpB	unclassified	NA	VFGs	AH
AH01	yagX/ecpC	unclassified	NA	VFGs	AH
AH01	yagW/ecpD	unclassified	NA	VFGs	AH
AH01	yagV/ecpE	unclassified	NA	VFGs	AH
AH01	gspM	chromosome	NA	VFGs	AH
AH01	gspL	chromosome	NA	VFGs	AH
AH01	gspK	chromosome	NA	VFGs	AH
AH01	gspJ	chromosome	NA	VFGs	AH
AH01	gspI	chromosome	NA	VFGs	AH
AH01	gspH	chromosome	NA	VFGs	AH
AH01	gspG	chromosome	NA	VFGs	AH
AH01	gspF	chromosome	NA	VFGs	AH
AH01	gspE	chromosome	NA	VFGs	AH
AH01	gspD	chromosome	NA	VFGs	AH
AH01	gspC	chromosome	NA	VFGs	AH
AH01	csgG	chromosome	NA	VFGs	AH
AH01	csgF	chromosome	NA	VFGs	AH
AH01	csgD	chromosome	NA	VFGs	AH
AH01	csgB	chromosome	NA	VFGs	AH
AH01	espL1	chromosome	NA	VFGs	AH
AH01	espR1	chromosome	NA	VFGs	AH
AH01	espX4	chromosome	NA	VFGs	AH
AH01	espX5	chromosome	NA	VFGs	AH
AH01	espX1	chromosome	NA	VFGs	AH
AH02	espX5	chromosome	NA	VFGs	AH
AH02	espX4	chromosome	NA	VFGs	AH
AH02	espL4	chromosome	NA	VFGs	AH
AH02	entA	chromosome	NA	VFGs	AH
AH02	entB	chromosome	NA	VFGs	AH
AH02	entE	chromosome	NA	VFGs	AH
AH02	entC	chromosome	NA	VFGs	AH
AH02	fepB	chromosome	NA	VFGs	AH
AH02	entS	chromosome	NA	VFGs	AH
AH02	fepD	chromosome	NA	VFGs	AH
AH02	fepG	chromosome	NA	VFGs	AH
AH02	fepC	chromosome	NA	VFGs	AH
AH02	entF	chromosome	NA	VFGs	AH
AH02	fes	chromosome	NA	VFGs	AH
AH02	fepA	chromosome	NA	VFGs	AH
AH02	entD	chromosome	NA	VFGs	AH
AH02	aslA	chromosome	NA	VFGs	AH
AH02	gspM	chromosome	NA	VFGs	AH
AH02	gspL	chromosome	NA	VFGs	AH
AH02	gspK	chromosome	NA	VFGs	AH
AH02	gspJ	chromosome	NA	VFGs	AH
AH02	gspI	chromosome	NA	VFGs	AH
AH02	gspH	chromosome	NA	VFGs	AH
AH02	gspG	chromosome	NA	VFGs	AH
AH02	gspF	chromosome	NA	VFGs	AH
AH02	gspE	chromosome	NA	VFGs	AH
AH02	gspD	chromosome	NA	VFGs	AH
AH02	gspC	chromosome	NA	VFGs	AH
AH02	fimB	chromosome	NA	VFGs	AH
AH02	fimE	chromosome	NA	VFGs	AH
AH02	fimA	chromosome	NA	VFGs	AH
AH02	fimI	chromosome	NA	VFGs	AH
AH02	fimC	chromosome	NA	VFGs	AH
AH02	fimD	chromosome	NA	VFGs	AH
AH02	fimF	chromosome	NA	VFGs	AH
AH02	fimG	chromosome	NA	VFGs	AH
AH02	fimH	chromosome	NA	VFGs	AH
AH02	espR1	chromosome	NA	VFGs	AH
AH02	espR4	chromosome	NA	VFGs	AH
AH02	espL1	chromosome	NA	VFGs	AH
AH02	csgG	unclassified	NA	VFGs	AH
AH02	ompA	chromosome	NA	VFGs	AH
AH02	fdeC	chromosome	NA	VFGs	AH
AH02	ykgK/ecpR	chromosome	NA	VFGs	AH
AH02	yagZ/ecpA	chromosome	NA	VFGs	AH
AH02	yagY/ecpB	chromosome	NA	VFGs	AH
AH02	yagX/ecpC	chromosome	NA	VFGs	AH
AH02	yagW/ecpD	chromosome	NA	VFGs	AH
AH02	yagV/ecpE	chromosome	NA	VFGs	AH
AH02	espY1	chromosome	NA	VFGs	AH
AH02	espX1	chromosome	NA	VFGs	AH
AH03	fimB	chromosome	NA	VFGs	AH
AH03	fimE	chromosome	NA	VFGs	AH
AH03	fimA	chromosome	NA	VFGs	AH
AH03	fimI	chromosome	NA	VFGs	AH
AH03	fimC	chromosome	NA	VFGs	AH
AH03	fimD	chromosome	NA	VFGs	AH
AH03	fimF	chromosome	NA	VFGs	AH
AH03	fimG	chromosome	NA	VFGs	AH
AH03	fimH	chromosome	NA	VFGs	AH
AH03	espL1	chromosome	NA	VFGs	AH
AH03	csgG	chromosome	NA	VFGs	AH
AH03	csgF	chromosome	NA	VFGs	AH
AH03	csgD	chromosome	NA	VFGs	AH
AH03	csgB	chromosome	NA	VFGs	AH
AH03	entA	chromosome	NA	VFGs	AH
AH03	entB	chromosome	NA	VFGs	AH
AH03	entE	chromosome	NA	VFGs	AH
AH03	entC	chromosome	NA	VFGs	AH
AH03	fepB	chromosome	NA	VFGs	AH
AH03	entS	chromosome	NA	VFGs	AH
AH03	fepD	chromosome	NA	VFGs	AH
AH03	fepG	chromosome	NA	VFGs	AH
AH03	fepC	chromosome	NA	VFGs	AH
AH03	entF	chromosome	NA	VFGs	AH
AH03	fes	chromosome	NA	VFGs	AH
AH03	fepA	chromosome	NA	VFGs	AH
AH03	entD	chromosome	NA	VFGs	AH
AH03	gspM	chromosome	NA	VFGs	AH
AH03	gspL	chromosome	NA	VFGs	AH
AH03	gspK	chromosome	NA	VFGs	AH
AH03	gspJ	chromosome	NA	VFGs	AH
AH03	gspI	chromosome	NA	VFGs	AH
AH03	gspH	chromosome	NA	VFGs	AH
AH03	gspG	chromosome	NA	VFGs	AH
AH03	gspF	chromosome	NA	VFGs	AH
AH03	gspE	chromosome	NA	VFGs	AH
AH03	gspD	chromosome	NA	VFGs	AH
AH03	gspC	chromosome	NA	VFGs	AH
AH03	espX5	chromosome	NA	VFGs	AH
AH03	f17d-A	plasmid	Unclassified	VFGs	AH
AH03	f17d-D	plasmid	Unclassified	VFGs	AH
AH03	f17d-C	plasmid	Unclassified	VFGs	AH
AH03	f17d-G	plasmid	Unclassified	VFGs	AH
AH03	papI	plasmid	Unclassified	VFGs	AH
AH03	papB	plasmid	Unclassified	VFGs	AH
AH03	yagV/ecpE	unclassified	NA	VFGs	AH
AH03	yagW/ecpD	unclassified	NA	VFGs	AH
AH03	yagX/ecpC	unclassified	NA	VFGs	AH
AH03	yagY/ecpB	unclassified	NA	VFGs	AH
AH03	yagZ/ecpA	unclassified	NA	VFGs	AH
AH03	ykgK/ecpR	unclassified	NA	VFGs	AH
AH03	fdeC	unclassified	NA	VFGs	AH
AH03	espX4	chromosome	NA	VFGs	AH
AH03	espR1	chromosome	NA	VFGs	AH
AH03	papX	plasmid	Unclassified	VFGs	AH
AH03	papX	unclassified	NA	VFGs	AH
AH03	ompA	chromosome	NA	VFGs	AH
AH03	espX1	chromosome	NA	VFGs	AH
AH04	yagV/ecpE	chromosome	NA	VFGs	AH
AH04	yagW/ecpD	chromosome	NA	VFGs	AH
AH04	yagX/ecpC	chromosome	NA	VFGs	AH
AH04	yagY/ecpB	chromosome	NA	VFGs	AH
AH04	yagZ/ecpA	chromosome	NA	VFGs	AH
AH04	ykgK/ecpR	chromosome	NA	VFGs	AH
AH04	fdeC	chromosome	NA	VFGs	AH
AH04	espX1	chromosome	NA	VFGs	AH
AH04	espM2	chromosome	NA	VFGs	AH
AH04	espW	chromosome	NA	VFGs	AH
AH04	espX5	chromosome	NA	VFGs	AH
AH04	nleG7'	chromosome	NA	VFGs	AH
AH04	fimD	chromosome	NA	VFGs	AH
AH04	fimF	chromosome	NA	VFGs	AH
AH04	fimG	chromosome	NA	VFGs	AH
AH04	fimH	chromosome	NA	VFGs	AH
AH04	espX4	chromosome	NA	VFGs	AH
AH04	nleA/espI	chromosome	NA	VFGs	AH
AH04	fyuA	unclassified	NA	VFGs	AH
AH04	ybtE	unclassified	NA	VFGs	AH
AH04	ybtT	unclassified	NA	VFGs	AH
AH04	ybtU	unclassified	NA	VFGs	AH
AH04	irp1	unclassified	NA	VFGs	AH
AH04	ybtA	unclassified	NA	VFGs	AH
AH04	ybtP	unclassified	NA	VFGs	AH
AH04	ybtQ	unclassified	NA	VFGs	AH
AH04	ybtS	unclassified	NA	VFGs	AH
AH04	gspM	chromosome	NA	VFGs	AH
AH04	gspL	chromosome	NA	VFGs	AH
AH04	gspK	chromosome	NA	VFGs	AH
AH04	gspJ	chromosome	NA	VFGs	AH
AH04	gspI	chromosome	NA	VFGs	AH
AH04	gspH	chromosome	NA	VFGs	AH
AH04	gspG	chromosome	NA	VFGs	AH
AH04	gspF	chromosome	NA	VFGs	AH
AH04	gspE	chromosome	NA	VFGs	AH
AH04	gspD	chromosome	NA	VFGs	AH
AH04	gspC	chromosome	NA	VFGs	AH
AH04	espR1	chromosome	NA	VFGs	AH
AH04	espG	plasmid	Unclassified	VFGs	AH
AH04	escE	plasmid	Unclassified	VFGs	AH
AH04	cesAB	plasmid	Unclassified	VFGs	AH
AH04	escL	plasmid	Unclassified	VFGs	AH
AH04	escR	plasmid	Unclassified	VFGs	AH
AH04	escS	plasmid	Unclassified	VFGs	AH
AH04	escT	plasmid	Unclassified	VFGs	AH
AH04	escU	plasmid	Unclassified	VFGs	AH
AH04	etgA	plasmid	Unclassified	VFGs	AH
AH04	cesD	plasmid	Unclassified	VFGs	AH
AH04	escC	plasmid	Unclassified	VFGs	AH
AH04	sepD	plasmid	Unclassified	VFGs	AH
AH04	escJ	plasmid	Unclassified	VFGs	AH
AH04	escI	plasmid	Unclassified	VFGs	AH
AH04	cesL	plasmid	Unclassified	VFGs	AH
AH04	escV	plasmid	Unclassified	VFGs	AH
AH04	escN	plasmid	Unclassified	VFGs	AH
AH04	escO	plasmid	Unclassified	VFGs	AH
AH04	escP	plasmid	Unclassified	VFGs	AH
AH04	sepQ/escQ	plasmid	Unclassified	VFGs	AH
AH04	espH	plasmid	Unclassified	VFGs	AH
AH04	cesF	plasmid	Unclassified	VFGs	AH
AH04	map	plasmid	Unclassified	VFGs	AH
AH04	cesT	plasmid	Unclassified	VFGs	AH
AH04	eae	plasmid	Unclassified	VFGs	AH
AH04	escD	plasmid	Unclassified	VFGs	AH
AH04	sepL	plasmid	Unclassified	VFGs	AH
AH04	espA	plasmid	Unclassified	VFGs	AH
AH04	espD	plasmid	Unclassified	VFGs	AH
AH04	cesD2	plasmid	Unclassified	VFGs	AH
AH04	escF	plasmid	Unclassified	VFGs	AH
AH04	escG	plasmid	Unclassified	VFGs	AH
AH04	espF	plasmid	Unclassified	VFGs	AH
AH04	csgB	chromosome	NA	VFGs	AH
AH04	csgD	chromosome	NA	VFGs	AH
AH04	csgF	chromosome	NA	VFGs	AH
AH04	csgG	chromosome	NA	VFGs	AH
AH04	ompA	chromosome	NA	VFGs	AH
AH04	hlyC	unclassified	NA	VFGs	AH
AH04	hlyA	unclassified	NA	VFGs	AH
AH04	hlyB	unclassified	NA	VFGs	AH
AH04	hlyD	unclassified	NA	VFGs	AH
AH04	espL2	plasmid	Unclassified	VFGs	AH
AH04	nleB1	plasmid	Unclassified	VFGs	AH
AH04	nleE	plasmid	Unclassified	VFGs	AH
AH04	faeD	plasmid	Unclassified	VFGs	AH
AH04	faeE	plasmid	Unclassified	VFGs	AH
AH04	fimC	plasmid	Unclassified	VFGs	AH
AH04	fimI	plasmid	Unclassified	VFGs	AH
AH04	fimA	plasmid	Unclassified	VFGs	AH
AH04	fimE	plasmid	Unclassified	VFGs	AH
AH04	nleH1	plasmid	Unclassified	VFGs	AH
AH04	cif	plasmid	Unclassified	VFGs	AH
AH04	entA	chromosome	NA	VFGs	AH
AH04	entB	chromosome	NA	VFGs	AH
AH04	entE	chromosome	NA	VFGs	AH
AH04	entC	chromosome	NA	VFGs	AH
AH04	fepB	chromosome	NA	VFGs	AH
AH04	entS	chromosome	NA	VFGs	AH
AH04	fepD	chromosome	NA	VFGs	AH
AH04	fepG	chromosome	NA	VFGs	AH
AH04	fepC	chromosome	NA	VFGs	AH
AH04	entF	chromosome	NA	VFGs	AH
AH04	fes	chromosome	NA	VFGs	AH
AH04	fepA	chromosome	NA	VFGs	AH
AH04	entD	chromosome	NA	VFGs	AH
AH05	yagV/ecpE	chromosome	NA	VFGs	AH
AH05	yagW/ecpD	chromosome	NA	VFGs	AH
AH05	yagX/ecpC	chromosome	NA	VFGs	AH
AH05	yagY/ecpB	chromosome	NA	VFGs	AH
AH05	yagZ/ecpA	chromosome	NA	VFGs	AH
AH05	ykgK/ecpR	chromosome	NA	VFGs	AH
AH05	fdeC	chromosome	NA	VFGs	AH
AH05	entD	chromosome	NA	VFGs	AH
AH05	fepA	chromosome	NA	VFGs	AH
AH05	fes	chromosome	NA	VFGs	AH
AH05	entF	chromosome	NA	VFGs	AH
AH05	fepC	chromosome	NA	VFGs	AH
AH05	fepG	chromosome	NA	VFGs	AH
AH05	fepD	chromosome	NA	VFGs	AH
AH05	entS	chromosome	NA	VFGs	AH
AH05	fepB	chromosome	NA	VFGs	AH
AH05	entC	chromosome	NA	VFGs	AH
AH05	entE	chromosome	NA	VFGs	AH
AH05	entB	chromosome	NA	VFGs	AH
AH05	entA	chromosome	NA	VFGs	AH
AH05	espL1	chromosome	NA	VFGs	AH
AH05	espR1	chromosome	NA	VFGs	AH
AH05	gspM	chromosome	NA	VFGs	AH
AH05	gspL	chromosome	NA	VFGs	AH
AH05	gspK	chromosome	NA	VFGs	AH
AH05	gspJ	chromosome	NA	VFGs	AH
AH05	gspI	chromosome	NA	VFGs	AH
AH05	gspH	chromosome	NA	VFGs	AH
AH05	gspG	chromosome	NA	VFGs	AH
AH05	gspF	chromosome	NA	VFGs	AH
AH05	gspE	chromosome	NA	VFGs	AH
AH05	gspD	chromosome	NA	VFGs	AH
AH05	gspC	chromosome	NA	VFGs	AH
AH05	espX4	chromosome	NA	VFGs	AH
AH05	espX5	chromosome	NA	VFGs	AH
AH05	fimB	chromosome	NA	VFGs	AH
AH05	fimE	chromosome	NA	VFGs	AH
AH05	fimA	chromosome	NA	VFGs	AH
AH05	fimI	chromosome	NA	VFGs	AH
AH05	fimC	chromosome	NA	VFGs	AH
AH05	fimD	chromosome	NA	VFGs	AH
AH05	fimF	chromosome	NA	VFGs	AH
AH05	fimG	chromosome	NA	VFGs	AH
AH05	fimH	chromosome	NA	VFGs	AH
AH05	csgG	chromosome	NA	VFGs	AH
AH05	csgF	chromosome	NA	VFGs	AH
AH05	csgD	chromosome	NA	VFGs	AH
AH05	csgB	chromosome	NA	VFGs	AH
AH05	ompA	chromosome	NA	VFGs	AH
AH05	espX1	chromosome	NA	VFGs	AH
AH06	entA	chromosome	NA	VFGs	AH
AH06	entB	chromosome	NA	VFGs	AH
AH06	entE	chromosome	NA	VFGs	AH
AH06	entC	chromosome	NA	VFGs	AH
AH06	fepB	chromosome	NA	VFGs	AH
AH06	entS	chromosome	NA	VFGs	AH
AH06	fepD	chromosome	NA	VFGs	AH
AH06	fepG	chromosome	NA	VFGs	AH
AH06	fepC	chromosome	NA	VFGs	AH
AH06	entF	chromosome	NA	VFGs	AH
AH06	fes	chromosome	NA	VFGs	AH
AH06	fepA	chromosome	NA	VFGs	AH
AH06	entD	chromosome	NA	VFGs	AH
AH06	fimG	chromosome	NA	VFGs	AH
AH06	fimH	chromosome	NA	VFGs	AH
AH06	gspM	chromosome	NA	VFGs	AH
AH06	gspL	chromosome	NA	VFGs	AH
AH06	gspK	chromosome	NA	VFGs	AH
AH06	gspJ	chromosome	NA	VFGs	AH
AH06	gspI	chromosome	NA	VFGs	AH
AH06	gspH	chromosome	NA	VFGs	AH
AH06	gspG	chromosome	NA	VFGs	AH
AH06	gspF	chromosome	NA	VFGs	AH
AH06	gspE	chromosome	NA	VFGs	AH
AH06	gspD	chromosome	NA	VFGs	AH
AH06	gspC	chromosome	NA	VFGs	AH
AH06	espR1	chromosome	NA	VFGs	AH
AH06	yagV/ecpE	chromosome	NA	VFGs	AH
AH06	yagW/ecpD	chromosome	NA	VFGs	AH
AH06	yagX/ecpC	chromosome	NA	VFGs	AH
AH06	yagY/ecpB	chromosome	NA	VFGs	AH
AH06	yagZ/ecpA	chromosome	NA	VFGs	AH
AH06	ykgK/ecpR	chromosome	NA	VFGs	AH
AH06	fdeC	chromosome	NA	VFGs	AH
AH06	ompA	chromosome	NA	VFGs	AH
AH06	espL1	chromosome	NA	VFGs	AH
AH06	espX5	chromosome	NA	VFGs	AH
AH06	espX4	chromosome	NA	VFGs	AH
AH06	csgG	chromosome	NA	VFGs	AH
AH06	csgF	chromosome	NA	VFGs	AH
AH06	csgD	chromosome	NA	VFGs	AH
AH06	csgB	chromosome	NA	VFGs	AH
AH06	espX1	chromosome	NA	VFGs	AH
AH07	ompA	chromosome	NA	VFGs	AH
AH07	fimB	chromosome	NA	VFGs	AH
AH07	fimE	chromosome	NA	VFGs	AH
AH07	fimA	chromosome	NA	VFGs	AH
AH07	fimI	chromosome	NA	VFGs	AH
AH07	fimC	chromosome	NA	VFGs	AH
AH07	fimD	chromosome	NA	VFGs	AH
AH07	fimF	chromosome	NA	VFGs	AH
AH07	fimG	chromosome	NA	VFGs	AH
AH07	fimH	chromosome	NA	VFGs	AH
AH07	espR1	chromosome	NA	VFGs	AH
AH07	csgB	chromosome	NA	VFGs	AH
AH07	csgD	chromosome	NA	VFGs	AH
AH07	csgF	chromosome	NA	VFGs	AH
AH07	csgG	chromosome	NA	VFGs	AH
AH07	entD	chromosome	NA	VFGs	AH
AH07	fepA	chromosome	NA	VFGs	AH
AH07	fes	chromosome	NA	VFGs	AH
AH07	entF	chromosome	NA	VFGs	AH
AH07	fepC	chromosome	NA	VFGs	AH
AH07	fepG	chromosome	NA	VFGs	AH
AH07	fepD	chromosome	NA	VFGs	AH
AH07	entS	chromosome	NA	VFGs	AH
AH07	fepB	chromosome	NA	VFGs	AH
AH07	entC	chromosome	NA	VFGs	AH
AH07	entE	chromosome	NA	VFGs	AH
AH07	entB	chromosome	NA	VFGs	AH
AH07	entA	chromosome	NA	VFGs	AH
AH07	yagV/ecpE	chromosome	NA	VFGs	AH
AH07	yagW/ecpD	chromosome	NA	VFGs	AH
AH07	yagX/ecpC	chromosome	NA	VFGs	AH
AH07	yagY/ecpB	chromosome	NA	VFGs	AH
AH07	yagZ/ecpA	chromosome	NA	VFGs	AH
AH07	ykgK/ecpR	chromosome	NA	VFGs	AH
AH07	fdeC	chromosome	NA	VFGs	AH
AH07	gspM	chromosome	NA	VFGs	AH
AH07	gspL	chromosome	NA	VFGs	AH
AH07	gspK	chromosome	NA	VFGs	AH
AH07	gspJ	chromosome	NA	VFGs	AH
AH07	gspI	chromosome	NA	VFGs	AH
AH07	gspH	chromosome	NA	VFGs	AH
AH07	gspG	chromosome	NA	VFGs	AH
AH07	gspF	chromosome	NA	VFGs	AH
AH07	gspE	chromosome	NA	VFGs	AH
AH07	gspD	chromosome	NA	VFGs	AH
AH07	gspC	chromosome	NA	VFGs	AH
AH07	espL1	chromosome	NA	VFGs	AH
AH07	espX4	chromosome	NA	VFGs	AH
AH07	espX5	chromosome	NA	VFGs	AH
AH07	espX1	chromosome	NA	VFGs	AH
AH08	yagV/ecpE	chromosome	NA	VFGs	AH
AH08	yagW/ecpD	chromosome	NA	VFGs	AH
AH08	yagX/ecpC	chromosome	NA	VFGs	AH
AH08	yagY/ecpB	chromosome	NA	VFGs	AH
AH08	yagZ/ecpA	chromosome	NA	VFGs	AH
AH08	ykgK/ecpR	chromosome	NA	VFGs	AH
AH08	fdeC	chromosome	NA	VFGs	AH
AH08	espX1	chromosome	NA	VFGs	AH
AH08	espW	chromosome	NA	VFGs	AH
AH08	espM2	chromosome	NA	VFGs	AH
AH08	nleG7'	chromosome	NA	VFGs	AH
AH08	espX5	chromosome	NA	VFGs	AH
AH08	fimD	chromosome	NA	VFGs	AH
AH08	fimF	chromosome	NA	VFGs	AH
AH08	fimG	chromosome	NA	VFGs	AH
AH08	fimH	chromosome	NA	VFGs	AH
AH08	espX4	chromosome	NA	VFGs	AH
AH08	nleA/espI	chromosome	NA	VFGs	AH
AH08	ybtS	unclassified	NA	VFGs	AH
AH08	ybtQ	unclassified	NA	VFGs	AH
AH08	ybtP	unclassified	NA	VFGs	AH
AH08	ybtA	unclassified	NA	VFGs	AH
AH08	irp2	unclassified	NA	VFGs	AH
AH08	irp1	unclassified	NA	VFGs	AH
AH08	ybtU	unclassified	NA	VFGs	AH
AH08	ybtT	unclassified	NA	VFGs	AH
AH08	ybtE	unclassified	NA	VFGs	AH
AH08	fyuA	unclassified	NA	VFGs	AH
AH08	gspC	chromosome	NA	VFGs	AH
AH08	gspD	chromosome	NA	VFGs	AH
AH08	gspE	chromosome	NA	VFGs	AH
AH08	gspF	chromosome	NA	VFGs	AH
AH08	gspG	chromosome	NA	VFGs	AH
AH08	gspH	chromosome	NA	VFGs	AH
AH08	gspI	chromosome	NA	VFGs	AH
AH08	gspJ	chromosome	NA	VFGs	AH
AH08	gspK	chromosome	NA	VFGs	AH
AH08	gspL	chromosome	NA	VFGs	AH
AH08	gspM	chromosome	NA	VFGs	AH
AH08	espR1	chromosome	NA	VFGs	AH
AH08	espF	plasmid	Unclassified	VFGs	AH
AH08	escG	plasmid	Unclassified	VFGs	AH
AH08	escF	plasmid	Unclassified	VFGs	AH
AH08	cesD2	plasmid	Unclassified	VFGs	AH
AH08	espD	plasmid	Unclassified	VFGs	AH
AH08	espA	plasmid	Unclassified	VFGs	AH
AH08	sepL	plasmid	Unclassified	VFGs	AH
AH08	escD	plasmid	Unclassified	VFGs	AH
AH08	eae	plasmid	Unclassified	VFGs	AH
AH08	cesT	plasmid	Unclassified	VFGs	AH
AH08	map	plasmid	Unclassified	VFGs	AH
AH08	cesF	plasmid	Unclassified	VFGs	AH
AH08	espH	plasmid	Unclassified	VFGs	AH
AH08	sepQ/escQ	plasmid	Unclassified	VFGs	AH
AH08	escP	plasmid	Unclassified	VFGs	AH
AH08	escO	plasmid	Unclassified	VFGs	AH
AH08	escN	plasmid	Unclassified	VFGs	AH
AH08	escV	plasmid	Unclassified	VFGs	AH
AH08	cesL	plasmid	Unclassified	VFGs	AH
AH08	escI	plasmid	Unclassified	VFGs	AH
AH08	escJ	plasmid	Unclassified	VFGs	AH
AH08	sepD	plasmid	Unclassified	VFGs	AH
AH08	escC	plasmid	Unclassified	VFGs	AH
AH08	cesD	plasmid	Unclassified	VFGs	AH
AH08	etgA	plasmid	Unclassified	VFGs	AH
AH08	escU	plasmid	Unclassified	VFGs	AH
AH08	escT	plasmid	Unclassified	VFGs	AH
AH08	escS	plasmid	Unclassified	VFGs	AH
AH08	escR	plasmid	Unclassified	VFGs	AH
AH08	escL	plasmid	Unclassified	VFGs	AH
AH08	cesAB	plasmid	Unclassified	VFGs	AH
AH08	escE	plasmid	Unclassified	VFGs	AH
AH08	espG	plasmid	Unclassified	VFGs	AH
AH08	ompA	chromosome	NA	VFGs	AH
AH08	csgG	chromosome	NA	VFGs	AH
AH08	csgF	chromosome	NA	VFGs	AH
AH08	csgD	chromosome	NA	VFGs	AH
AH08	csgB	chromosome	NA	VFGs	AH
AH08	hlyC	unclassified	NA	VFGs	AH
AH08	hlyA	unclassified	NA	VFGs	AH
AH08	hlyB	unclassified	NA	VFGs	AH
AH08	hlyD	unclassified	NA	VFGs	AH
AH08	nleE	plasmid	Unclassified	VFGs	AH
AH08	nleB1	plasmid	Unclassified	VFGs	AH
AH08	espL2	plasmid	Unclassified	VFGs	AH
AH08	faeD	plasmid	Unclassified	VFGs	AH
AH08	faeE	plasmid	Unclassified	VFGs	AH
AH08	fimE	plasmid	Unclassified	VFGs	AH
AH08	fimA	plasmid	Unclassified	VFGs	AH
AH08	fimI	plasmid	Unclassified	VFGs	AH
AH08	fimC	plasmid	Unclassified	VFGs	AH
AH08	cif	plasmid	Unclassified	VFGs	AH
AH08	nleH1	plasmid	Unclassified	VFGs	AH
AH08	entD	chromosome	NA	VFGs	AH
AH08	fepA	chromosome	NA	VFGs	AH
AH08	fes	chromosome	NA	VFGs	AH
AH08	entF	chromosome	NA	VFGs	AH
AH08	fepC	chromosome	NA	VFGs	AH
AH08	fepG	chromosome	NA	VFGs	AH
AH08	fepD	chromosome	NA	VFGs	AH
AH08	entS	chromosome	NA	VFGs	AH
AH08	fepB	chromosome	NA	VFGs	AH
AH08	entC	chromosome	NA	VFGs	AH
AH08	entE	chromosome	NA	VFGs	AH
AH08	entB	chromosome	NA	VFGs	AH
AH08	entA	chromosome	NA	VFGs	AH
AH09	cif	plasmid	Unclassified	VFGs	AH
AH09	nleH1	plasmid	Unclassified	VFGs	AH
AH09	yagV/ecpE	chromosome	NA	VFGs	AH
AH09	yagW/ecpD	chromosome	NA	VFGs	AH
AH09	yagX/ecpC	chromosome	NA	VFGs	AH
AH09	yagY/ecpB	chromosome	NA	VFGs	AH
AH09	yagZ/ecpA	chromosome	NA	VFGs	AH
AH09	ykgK/ecpR	chromosome	NA	VFGs	AH
AH09	fdeC	chromosome	NA	VFGs	AH
AH09	fimD	chromosome	NA	VFGs	AH
AH09	fimF	chromosome	NA	VFGs	AH
AH09	fimG	chromosome	NA	VFGs	AH
AH09	fimH	chromosome	NA	VFGs	AH
AH09	nleC	chromosome	NA	VFGs	AH
AH09	ompA	chromosome	NA	VFGs	AH
AH09	csgG	chromosome	NA	VFGs	AH
AH09	csgF	chromosome	NA	VFGs	AH
AH09	csgD	chromosome	NA	VFGs	AH
AH09	csgB	chromosome	NA	VFGs	AH
AH09	espX5	chromosome	NA	VFGs	AH
AH09	nleG7'	chromosome	NA	VFGs	AH
AH09	espX1	chromosome	NA	VFGs	AH
AH09	espX4	chromosome	NA	VFGs	AH
AH09	fyuA	chromosome	NA	VFGs	AH
AH09	ybtE	chromosome	NA	VFGs	AH
AH09	ybtT	chromosome	NA	VFGs	AH
AH09	ybtU	chromosome	NA	VFGs	AH
AH09	irp1	chromosome	NA	VFGs	AH
AH09	irp2	chromosome	NA	VFGs	AH
AH09	ybtA	chromosome	NA	VFGs	AH
AH09	ybtP	chromosome	NA	VFGs	AH
AH09	ybtQ	chromosome	NA	VFGs	AH
AH09	ybtX	chromosome	NA	VFGs	AH
AH09	ybtS	chromosome	NA	VFGs	AH
AH09	gspC	chromosome	NA	VFGs	AH
AH09	gspD	chromosome	NA	VFGs	AH
AH09	gspE	chromosome	NA	VFGs	AH
AH09	gspF	chromosome	NA	VFGs	AH
AH09	gspG	chromosome	NA	VFGs	AH
AH09	gspH	chromosome	NA	VFGs	AH
AH09	gspI	chromosome	NA	VFGs	AH
AH09	gspJ	chromosome	NA	VFGs	AH
AH09	gspK	chromosome	NA	VFGs	AH
AH09	gspL	chromosome	NA	VFGs	AH
AH09	gspM	chromosome	NA	VFGs	AH
AH09	nleA/espI	chromosome	NA	VFGs	AH
AH09	nleH2	chromosome	NA	VFGs	AH
AH09	nleF	chromosome	NA	VFGs	AH
AH09	east1	chromosome	NA	VFGs	AH
AH09	espM1	chromosome	NA	VFGs	AH
AH09	nleA/espI	chromosome	NA	VFGs	AH
AH09	espR1	chromosome	NA	VFGs	AH
AH09	espG	plasmid	Unclassified	VFGs	AH
AH09	escE	plasmid	Unclassified	VFGs	AH
AH09	cesAB	plasmid	Unclassified	VFGs	AH
AH09	escL	plasmid	Unclassified	VFGs	AH
AH09	escR	plasmid	Unclassified	VFGs	AH
AH09	escS	plasmid	Unclassified	VFGs	AH
AH09	escT	plasmid	Unclassified	VFGs	AH
AH09	escU	plasmid	Unclassified	VFGs	AH
AH09	etgA	plasmid	Unclassified	VFGs	AH
AH09	cesD	plasmid	Unclassified	VFGs	AH
AH09	escC	plasmid	Unclassified	VFGs	AH
AH09	sepD	plasmid	Unclassified	VFGs	AH
AH09	escJ	plasmid	Unclassified	VFGs	AH
AH09	escI	plasmid	Unclassified	VFGs	AH
AH09	cesL	plasmid	Unclassified	VFGs	AH
AH09	escV	plasmid	Unclassified	VFGs	AH
AH09	escN	plasmid	Unclassified	VFGs	AH
AH09	escO	plasmid	Unclassified	VFGs	AH
AH09	escP	plasmid	Unclassified	VFGs	AH
AH09	sepQ/escQ	plasmid	Unclassified	VFGs	AH
AH09	espH	plasmid	Unclassified	VFGs	AH
AH09	cesF	plasmid	Unclassified	VFGs	AH
AH09	map	plasmid	Unclassified	VFGs	AH
AH09	cesT	plasmid	Unclassified	VFGs	AH
AH09	eae	plasmid	Unclassified	VFGs	AH
AH09	escD	plasmid	Unclassified	VFGs	AH
AH09	sepL	plasmid	Unclassified	VFGs	AH
AH09	espA	plasmid	Unclassified	VFGs	AH
AH09	espD	plasmid	Unclassified	VFGs	AH
AH09	cesD2	plasmid	Unclassified	VFGs	AH
AH09	escF	plasmid	Unclassified	VFGs	AH
AH09	escG	plasmid	Unclassified	VFGs	AH
AH09	espF	plasmid	Unclassified	VFGs	AH
AH09	entD	chromosome	NA	VFGs	AH
AH09	fepA	chromosome	NA	VFGs	AH
AH09	fes	chromosome	NA	VFGs	AH
AH09	entF	chromosome	NA	VFGs	AH
AH09	fepC	chromosome	NA	VFGs	AH
AH09	fepG	chromosome	NA	VFGs	AH
AH09	fepD	chromosome	NA	VFGs	AH
AH09	entS	chromosome	NA	VFGs	AH
AH09	fepB	chromosome	NA	VFGs	AH
AH09	entC	chromosome	NA	VFGs	AH
AH09	entE	chromosome	NA	VFGs	AH
AH09	entB	chromosome	NA	VFGs	AH
AH09	entA	chromosome	NA	VFGs	AH
AH09	hlyD	plasmid	Unclassified	VFGs	AH
AH09	hlyB	plasmid	Unclassified	VFGs	AH
AH09	hlyA	plasmid	Unclassified	VFGs	AH
AH09	hlyC	plasmid	Unclassified	VFGs	AH
AH09	efa1	plasmid	Unclassified	VFGs	AH
AH09	nleE	plasmid	Unclassified	VFGs	AH
AH09	nleB1	plasmid	Unclassified	VFGs	AH
AH09	espL2	plasmid	Unclassified	VFGs	AH
AH09	paa	unclassified	NA	VFGs	AH
AH09	faeD	plasmid	Unclassified	VFGs	AH
AH09	faeE	plasmid	Unclassified	VFGs	AH
AH09	fimC	chromosome	NA	VFGs	AH
AH09	fimI	chromosome	NA	VFGs	AH
AH09	fimA	chromosome	NA	VFGs	AH
AH09	fimE	chromosome	NA	VFGs	AH
AH09	espM2	unclassified	NA	VFGs	AH
AH09	espW	unclassified	NA	VFGs	AH
AH10	yagV/ecpE	chromosome	NA	VFGs	AH
AH10	yagW/ecpD	chromosome	NA	VFGs	AH
AH10	yagX/ecpC	chromosome	NA	VFGs	AH
AH10	yagY/ecpB	chromosome	NA	VFGs	AH
AH10	yagZ/ecpA	chromosome	NA	VFGs	AH
AH10	ykgK/ecpR	chromosome	NA	VFGs	AH
AH10	fdeC	chromosome	NA	VFGs	AH
AH10	espX1	chromosome	NA	VFGs	AH
AH10	espM2	chromosome	NA	VFGs	AH
AH10	espW	chromosome	NA	VFGs	AH
AH10	nleG7'	chromosome	NA	VFGs	AH
AH10	espX5	chromosome	NA	VFGs	AH
AH10	fimD	chromosome	NA	VFGs	AH
AH10	fimF	chromosome	NA	VFGs	AH
AH10	fimG	chromosome	NA	VFGs	AH
AH10	fimH	chromosome	NA	VFGs	AH
AH10	espX4	chromosome	NA	VFGs	AH
AH10	nleA/espI	chromosome	NA	VFGs	AH
AH10	espR1	chromosome	NA	VFGs	AH
AH10	ybtS	unclassified	NA	VFGs	AH
AH10	ybtQ	unclassified	NA	VFGs	AH
AH10	ybtP	unclassified	NA	VFGs	AH
AH10	ybtA	unclassified	NA	VFGs	AH
AH10	irp2	unclassified	NA	VFGs	AH
AH10	irp1	unclassified	NA	VFGs	AH
AH10	ybtU	unclassified	NA	VFGs	AH
AH10	ybtT	unclassified	NA	VFGs	AH
AH10	ybtE	unclassified	NA	VFGs	AH
AH10	fyuA	unclassified	NA	VFGs	AH
AH10	gspC	chromosome	NA	VFGs	AH
AH10	gspD	chromosome	NA	VFGs	AH
AH10	gspE	chromosome	NA	VFGs	AH
AH10	gspF	chromosome	NA	VFGs	AH
AH10	gspG	chromosome	NA	VFGs	AH
AH10	gspH	chromosome	NA	VFGs	AH
AH10	gspI	chromosome	NA	VFGs	AH
AH10	gspJ	chromosome	NA	VFGs	AH
AH10	gspK	chromosome	NA	VFGs	AH
AH10	gspL	chromosome	NA	VFGs	AH
AH10	gspM	chromosome	NA	VFGs	AH
AH10	espF	plasmid	Unclassified	VFGs	AH
AH10	escG	plasmid	Unclassified	VFGs	AH
AH10	escF	plasmid	Unclassified	VFGs	AH
AH10	cesD2	plasmid	Unclassified	VFGs	AH
AH10	espD	plasmid	Unclassified	VFGs	AH
AH10	espA	plasmid	Unclassified	VFGs	AH
AH10	sepL	plasmid	Unclassified	VFGs	AH
AH10	escD	plasmid	Unclassified	VFGs	AH
AH10	eae	plasmid	Unclassified	VFGs	AH
AH10	cesT	plasmid	Unclassified	VFGs	AH
AH10	map	plasmid	Unclassified	VFGs	AH
AH10	cesF	plasmid	Unclassified	VFGs	AH
AH10	espH	plasmid	Unclassified	VFGs	AH
AH10	sepQ/escQ	plasmid	Unclassified	VFGs	AH
AH10	escP	plasmid	Unclassified	VFGs	AH
AH10	escO	plasmid	Unclassified	VFGs	AH
AH10	escN	plasmid	Unclassified	VFGs	AH
AH10	escV	plasmid	Unclassified	VFGs	AH
AH10	cesL	plasmid	Unclassified	VFGs	AH
AH10	escI	plasmid	Unclassified	VFGs	AH
AH10	escJ	plasmid	Unclassified	VFGs	AH
AH10	sepD	plasmid	Unclassified	VFGs	AH
AH10	escC	plasmid	Unclassified	VFGs	AH
AH10	cesD	plasmid	Unclassified	VFGs	AH
AH10	etgA	plasmid	Unclassified	VFGs	AH
AH10	escU	plasmid	Unclassified	VFGs	AH
AH10	escT	plasmid	Unclassified	VFGs	AH
AH10	escS	plasmid	Unclassified	VFGs	AH
AH10	escR	plasmid	Unclassified	VFGs	AH
AH10	escL	plasmid	Unclassified	VFGs	AH
AH10	cesAB	plasmid	Unclassified	VFGs	AH
AH10	escE	plasmid	Unclassified	VFGs	AH
AH10	espG	plasmid	Unclassified	VFGs	AH
AH10	csgB	chromosome	NA	VFGs	AH
AH10	csgD	chromosome	NA	VFGs	AH
AH10	csgF	chromosome	NA	VFGs	AH
AH10	csgG	chromosome	NA	VFGs	AH
AH10	ompA	chromosome	NA	VFGs	AH
AH10	hlyD	plasmid	Unclassified	VFGs	AH
AH10	hlyB	plasmid	Unclassified	VFGs	AH
AH10	hlyA	plasmid	Unclassified	VFGs	AH
AH10	hlyC	plasmid	Unclassified	VFGs	AH
AH10	espL2	plasmid	Unclassified	VFGs	AH
AH10	nleB1	plasmid	Unclassified	VFGs	AH
AH10	nleE	plasmid	Unclassified	VFGs	AH
AH10	faeD	plasmid	Unclassified	VFGs	AH
AH10	faeE	plasmid	Unclassified	VFGs	AH
AH10	fimC	plasmid	Unclassified	VFGs	AH
AH10	fimI	plasmid	Unclassified	VFGs	AH
AH10	fimA	plasmid	Unclassified	VFGs	AH
AH10	fimE	plasmid	Unclassified	VFGs	AH
AH10	nleH1	plasmid	Unclassified	VFGs	AH
AH10	cif	plasmid	Unclassified	VFGs	AH
AH10	entD	chromosome	NA	VFGs	AH
AH10	fepA	chromosome	NA	VFGs	AH
AH10	fes	chromosome	NA	VFGs	AH
AH10	entF	chromosome	NA	VFGs	AH
AH10	fepC	chromosome	NA	VFGs	AH
AH10	fepG	chromosome	NA	VFGs	AH
AH10	fepD	chromosome	NA	VFGs	AH
AH10	entS	chromosome	NA	VFGs	AH
AH10	fepB	chromosome	NA	VFGs	AH
AH10	entC	chromosome	NA	VFGs	AH
AH10	entE	chromosome	NA	VFGs	AH
AH10	entB	chromosome	NA	VFGs	AH
AH10	entA	chromosome	NA	VFGs	AH
AH12	entD	chromosome	NA	VFGs	AH
AH12	fepA	chromosome	NA	VFGs	AH
AH12	fes	chromosome	NA	VFGs	AH
AH12	entF	chromosome	NA	VFGs	AH
AH12	fepC	chromosome	NA	VFGs	AH
AH12	fepG	chromosome	NA	VFGs	AH
AH12	fepD	chromosome	NA	VFGs	AH
AH12	entS	chromosome	NA	VFGs	AH
AH12	fepB	chromosome	NA	VFGs	AH
AH12	entC	chromosome	NA	VFGs	AH
AH12	entE	chromosome	NA	VFGs	AH
AH12	entB	chromosome	NA	VFGs	AH
AH12	entA	chromosome	NA	VFGs	AH
AH12	fdeC	unclassified	NA	VFGs	AH
AH12	ykgK/ecpR	unclassified	NA	VFGs	AH
AH12	yagZ/ecpA	unclassified	NA	VFGs	AH
AH12	yagY/ecpB	unclassified	NA	VFGs	AH
AH12	yagX/ecpC	unclassified	NA	VFGs	AH
AH12	yagW/ecpD	unclassified	NA	VFGs	AH
AH12	yagV/ecpE	unclassified	NA	VFGs	AH
AH12	fimH	chromosome	NA	VFGs	AH
AH12	fimG	chromosome	NA	VFGs	AH
AH12	fimF	chromosome	NA	VFGs	AH
AH12	fimD	chromosome	NA	VFGs	AH
AH12	fimC	chromosome	NA	VFGs	AH
AH12	fimI	chromosome	NA	VFGs	AH
AH12	fimA	chromosome	NA	VFGs	AH
AH12	fimE	chromosome	NA	VFGs	AH
AH12	fimB	chromosome	NA	VFGs	AH
AH12	csgB	chromosome	NA	VFGs	AH
AH12	csgD	chromosome	NA	VFGs	AH
AH12	csgF	chromosome	NA	VFGs	AH
AH12	csgG	chromosome	NA	VFGs	AH
AH12	espR1	chromosome	NA	VFGs	AH
AH12	faeE	plasmid	IncFIB(AP001918)_1	VFGs	AH
AH12	faeD	plasmid	IncFIB(AP001918)_1	VFGs	AH
AH12	hlyC	plasmid	IncFIB(AP001918)_1	VFGs	AH
AH12	hlyA	plasmid	IncFIB(AP001918)_1	VFGs	AH
AH12	hlyB	plasmid	IncFIB(AP001918)_1	VFGs	AH
AH12	hlyD	plasmid	IncFIB(AP001918)_1	VFGs	AH
AH12	espL1	chromosome	NA	VFGs	AH
AH12	ompA	chromosome	NA	VFGs	AH
AH12	espX1	chromosome	NA	VFGs	AH
AH12	espX4	chromosome	NA	VFGs	AH
AH12	espX5	chromosome	NA	VFGs	AH
AH12	gspC	chromosome	NA	VFGs	AH
AH12	gspD	chromosome	NA	VFGs	AH
AH12	gspE	chromosome	NA	VFGs	AH
AH12	gspF	chromosome	NA	VFGs	AH
AH12	gspG	chromosome	NA	VFGs	AH
AH12	gspH	chromosome	NA	VFGs	AH
AH12	gspI	chromosome	NA	VFGs	AH
AH12	gspJ	chromosome	NA	VFGs	AH
AH12	gspK	chromosome	NA	VFGs	AH
AH12	gspL	chromosome	NA	VFGs	AH
AH12	gspM	chromosome	NA	VFGs	AH
AH13	yagV/ecpE	chromosome	NA	VFGs	AH
AH13	yagW/ecpD	chromosome	NA	VFGs	AH
AH13	yagX/ecpC	chromosome	NA	VFGs	AH
AH13	yagY/ecpB	chromosome	NA	VFGs	AH
AH13	yagZ/ecpA	chromosome	NA	VFGs	AH
AH13	ykgK/ecpR	chromosome	NA	VFGs	AH
AH13	fdeC	chromosome	NA	VFGs	AH
AH13	espX1	chromosome	NA	VFGs	AH
AH13	espM2	chromosome	NA	VFGs	AH
AH13	espW	chromosome	NA	VFGs	AH
AH13	nleG7'	chromosome	NA	VFGs	AH
AH13	espX5	chromosome	NA	VFGs	AH
AH13	fimD	chromosome	NA	VFGs	AH
AH13	fimF	chromosome	NA	VFGs	AH
AH13	fimG	chromosome	NA	VFGs	AH
AH13	fimH	chromosome	NA	VFGs	AH
AH13	espX4	chromosome	NA	VFGs	AH
AH13	nleA/espI	chromosome	NA	VFGs	AH
AH13	ybtS	unclassified	NA	VFGs	AH
AH13	ybtQ	unclassified	NA	VFGs	AH
AH13	ybtP	unclassified	NA	VFGs	AH
AH13	ybtA	unclassified	NA	VFGs	AH
AH13	irp2	unclassified	NA	VFGs	AH
AH13	irp1	unclassified	NA	VFGs	AH
AH13	ybtU	unclassified	NA	VFGs	AH
AH13	ybtT	unclassified	NA	VFGs	AH
AH13	ybtE	unclassified	NA	VFGs	AH
AH13	fyuA	unclassified	NA	VFGs	AH
AH13	gspM	chromosome	NA	VFGs	AH
AH13	gspL	chromosome	NA	VFGs	AH
AH13	gspK	chromosome	NA	VFGs	AH
AH13	gspJ	chromosome	NA	VFGs	AH
AH13	gspI	chromosome	NA	VFGs	AH
AH13	gspH	chromosome	NA	VFGs	AH
AH13	gspG	chromosome	NA	VFGs	AH
AH13	gspF	chromosome	NA	VFGs	AH
AH13	gspE	chromosome	NA	VFGs	AH
AH13	gspD	chromosome	NA	VFGs	AH
AH13	gspC	chromosome	NA	VFGs	AH
AH13	espR1	chromosome	NA	VFGs	AH
AH13	espF	plasmid	Unclassified	VFGs	AH
AH13	escG	plasmid	Unclassified	VFGs	AH
AH13	escF	plasmid	Unclassified	VFGs	AH
AH13	cesD2	plasmid	Unclassified	VFGs	AH
AH13	espD	plasmid	Unclassified	VFGs	AH
AH13	espA	plasmid	Unclassified	VFGs	AH
AH13	sepL	plasmid	Unclassified	VFGs	AH
AH13	escD	plasmid	Unclassified	VFGs	AH
AH13	eae	plasmid	Unclassified	VFGs	AH
AH13	cesT	plasmid	Unclassified	VFGs	AH
AH13	map	plasmid	Unclassified	VFGs	AH
AH13	cesF	plasmid	Unclassified	VFGs	AH
AH13	espH	plasmid	Unclassified	VFGs	AH
AH13	sepQ/escQ	plasmid	Unclassified	VFGs	AH
AH13	escP	plasmid	Unclassified	VFGs	AH
AH13	escO	plasmid	Unclassified	VFGs	AH
AH13	escN	plasmid	Unclassified	VFGs	AH
AH13	escV	plasmid	Unclassified	VFGs	AH
AH13	cesL	plasmid	Unclassified	VFGs	AH
AH13	escI	plasmid	Unclassified	VFGs	AH
AH13	escJ	plasmid	Unclassified	VFGs	AH
AH13	sepD	plasmid	Unclassified	VFGs	AH
AH13	escC	plasmid	Unclassified	VFGs	AH
AH13	cesD	plasmid	Unclassified	VFGs	AH
AH13	etgA	plasmid	Unclassified	VFGs	AH
AH13	escU	plasmid	Unclassified	VFGs	AH
AH13	escT	plasmid	Unclassified	VFGs	AH
AH13	escS	plasmid	Unclassified	VFGs	AH
AH13	escR	plasmid	Unclassified	VFGs	AH
AH13	escL	plasmid	Unclassified	VFGs	AH
AH13	cesAB	plasmid	Unclassified	VFGs	AH
AH13	escE	plasmid	Unclassified	VFGs	AH
AH13	espG	plasmid	Unclassified	VFGs	AH
AH13	ompA	chromosome	NA	VFGs	AH
AH13	csgG	chromosome	NA	VFGs	AH
AH13	csgF	chromosome	NA	VFGs	AH
AH13	csgD	chromosome	NA	VFGs	AH
AH13	csgB	chromosome	NA	VFGs	AH
AH13	hlyD	plasmid	Unclassified	VFGs	AH
AH13	hlyB	plasmid	Unclassified	VFGs	AH
AH13	hlyA	plasmid	Unclassified	VFGs	AH
AH13	hlyC	plasmid	Unclassified	VFGs	AH
AH13	nleE	plasmid	Unclassified	VFGs	AH
AH13	nleB1	plasmid	Unclassified	VFGs	AH
AH13	espL2	plasmid	Unclassified	VFGs	AH
AH13	faeE	plasmid	Unclassified	VFGs	AH
AH13	faeD	plasmid	Unclassified	VFGs	AH
AH13	fimE	plasmid	Unclassified	VFGs	AH
AH13	fimA	plasmid	Unclassified	VFGs	AH
AH13	fimI	plasmid	Unclassified	VFGs	AH
AH13	fimC	plasmid	Unclassified	VFGs	AH
AH13	nleH1	plasmid	Unclassified	VFGs	AH
AH13	cif	plasmid	Unclassified	VFGs	AH
AH13	entD	chromosome	NA	VFGs	AH
AH13	fepA	chromosome	NA	VFGs	AH
AH13	fes	chromosome	NA	VFGs	AH
AH13	entF	chromosome	NA	VFGs	AH
AH13	fepC	chromosome	NA	VFGs	AH
AH13	fepG	chromosome	NA	VFGs	AH
AH13	fepD	chromosome	NA	VFGs	AH
AH13	entS	chromosome	NA	VFGs	AH
AH13	fepB	chromosome	NA	VFGs	AH
AH13	entC	chromosome	NA	VFGs	AH
AH13	entE	chromosome	NA	VFGs	AH
AH13	entB	chromosome	NA	VFGs	AH
AH13	entA	chromosome	NA	VFGs	AH
AH14	fdeC	chromosome	NA	VFGs	AH
AH14	ykgK/ecpR	chromosome	NA	VFGs	AH
AH14	yagZ/ecpA	chromosome	NA	VFGs	AH
AH14	yagY/ecpB	chromosome	NA	VFGs	AH
AH14	yagX/ecpC	chromosome	NA	VFGs	AH
AH14	yagW/ecpD	chromosome	NA	VFGs	AH
AH14	yagV/ecpE	chromosome	NA	VFGs	AH
AH14	espX1	chromosome	NA	VFGs	AH
AH14	espW	chromosome	NA	VFGs	AH
AH14	espM2	chromosome	NA	VFGs	AH
AH14	nleG7'	chromosome	NA	VFGs	AH
AH14	espX5	chromosome	NA	VFGs	AH
AH14	fimH	chromosome	NA	VFGs	AH
AH14	fimG	chromosome	NA	VFGs	AH
AH14	fimF	chromosome	NA	VFGs	AH
AH14	fimD	chromosome	NA	VFGs	AH
AH14	espX4	chromosome	NA	VFGs	AH
AH14	nleA/espI	chromosome	NA	VFGs	AH
AH14	ybtS	unclassified	NA	VFGs	AH
AH14	ybtQ	unclassified	NA	VFGs	AH
AH14	ybtP	unclassified	NA	VFGs	AH
AH14	ybtA	unclassified	NA	VFGs	AH
AH14	irp2	unclassified	NA	VFGs	AH
AH14	irp1	unclassified	NA	VFGs	AH
AH14	ybtU	unclassified	NA	VFGs	AH
AH14	ybtT	unclassified	NA	VFGs	AH
AH14	ybtE	unclassified	NA	VFGs	AH
AH14	fyuA	unclassified	NA	VFGs	AH
AH14	gspM	chromosome	NA	VFGs	AH
AH14	gspL	chromosome	NA	VFGs	AH
AH14	gspK	chromosome	NA	VFGs	AH
AH14	gspJ	chromosome	NA	VFGs	AH
AH14	gspI	chromosome	NA	VFGs	AH
AH14	gspH	chromosome	NA	VFGs	AH
AH14	gspG	chromosome	NA	VFGs	AH
AH14	gspF	chromosome	NA	VFGs	AH
AH14	gspE	chromosome	NA	VFGs	AH
AH14	gspD	chromosome	NA	VFGs	AH
AH14	gspC	chromosome	NA	VFGs	AH
AH14	espR1	chromosome	NA	VFGs	AH
AH14	espF	plasmid	Unclassified	VFGs	AH
AH14	escG	plasmid	Unclassified	VFGs	AH
AH14	escF	plasmid	Unclassified	VFGs	AH
AH14	cesD2	plasmid	Unclassified	VFGs	AH
AH14	espD	plasmid	Unclassified	VFGs	AH
AH14	espA	plasmid	Unclassified	VFGs	AH
AH14	sepL	plasmid	Unclassified	VFGs	AH
AH14	escD	plasmid	Unclassified	VFGs	AH
AH14	eae	plasmid	Unclassified	VFGs	AH
AH14	cesT	plasmid	Unclassified	VFGs	AH
AH14	map	plasmid	Unclassified	VFGs	AH
AH14	cesF	plasmid	Unclassified	VFGs	AH
AH14	espH	plasmid	Unclassified	VFGs	AH
AH14	sepQ/escQ	plasmid	Unclassified	VFGs	AH
AH14	escP	plasmid	Unclassified	VFGs	AH
AH14	escO	plasmid	Unclassified	VFGs	AH
AH14	escN	plasmid	Unclassified	VFGs	AH
AH14	escV	plasmid	Unclassified	VFGs	AH
AH14	cesL	plasmid	Unclassified	VFGs	AH
AH14	escI	plasmid	Unclassified	VFGs	AH
AH14	escJ	plasmid	Unclassified	VFGs	AH
AH14	sepD	plasmid	Unclassified	VFGs	AH
AH14	escC	plasmid	Unclassified	VFGs	AH
AH14	cesD	plasmid	Unclassified	VFGs	AH
AH14	etgA	plasmid	Unclassified	VFGs	AH
AH14	escU	plasmid	Unclassified	VFGs	AH
AH14	escT	plasmid	Unclassified	VFGs	AH
AH14	escS	plasmid	Unclassified	VFGs	AH
AH14	escR	plasmid	Unclassified	VFGs	AH
AH14	escL	plasmid	Unclassified	VFGs	AH
AH14	cesAB	plasmid	Unclassified	VFGs	AH
AH14	escE	plasmid	Unclassified	VFGs	AH
AH14	espG	plasmid	Unclassified	VFGs	AH
AH14	csgB	chromosome	NA	VFGs	AH
AH14	csgD	chromosome	NA	VFGs	AH
AH14	csgF	chromosome	NA	VFGs	AH
AH14	csgG	chromosome	NA	VFGs	AH
AH14	ompA	chromosome	NA	VFGs	AH
AH14	hlyC	unclassified	NA	VFGs	AH
AH14	hlyA	unclassified	NA	VFGs	AH
AH14	hlyB	unclassified	NA	VFGs	AH
AH14	hlyD	unclassified	NA	VFGs	AH
AH14	nleE	plasmid	Unclassified	VFGs	AH
AH14	nleB1	plasmid	Unclassified	VFGs	AH
AH14	espL2	plasmid	Unclassified	VFGs	AH
AH14	faeD	plasmid	Unclassified	VFGs	AH
AH14	faeE	plasmid	Unclassified	VFGs	AH
AH14	fimE	plasmid	Unclassified	VFGs	AH
AH14	fimA	plasmid	Unclassified	VFGs	AH
AH14	fimI	plasmid	Unclassified	VFGs	AH
AH14	fimC	plasmid	Unclassified	VFGs	AH
AH14	cif	plasmid	Unclassified	VFGs	AH
AH14	nleH1	plasmid	Unclassified	VFGs	AH
AH14	entA	chromosome	NA	VFGs	AH
AH14	entB	chromosome	NA	VFGs	AH
AH14	entE	chromosome	NA	VFGs	AH
AH14	entC	chromosome	NA	VFGs	AH
AH14	fepB	chromosome	NA	VFGs	AH
AH14	entS	chromosome	NA	VFGs	AH
AH14	fepD	chromosome	NA	VFGs	AH
AH14	fepG	chromosome	NA	VFGs	AH
AH14	fepC	chromosome	NA	VFGs	AH
AH14	entF	chromosome	NA	VFGs	AH
AH14	fes	chromosome	NA	VFGs	AH
AH14	fepA	chromosome	NA	VFGs	AH
AH14	entD	chromosome	NA	VFGs	AH
AH15	yagV/ecpE	chromosome	NA	VFGs	AH
AH15	yagW/ecpD	chromosome	NA	VFGs	AH
AH15	yagX/ecpC	chromosome	NA	VFGs	AH
AH15	yagY/ecpB	chromosome	NA	VFGs	AH
AH15	yagZ/ecpA	chromosome	NA	VFGs	AH
AH15	ykgK/ecpR	chromosome	NA	VFGs	AH
AH15	fdeC	chromosome	NA	VFGs	AH
AH15	espX1	chromosome	NA	VFGs	AH
AH15	espM2	chromosome	NA	VFGs	AH
AH15	espW	chromosome	NA	VFGs	AH
AH15	espX5	chromosome	NA	VFGs	AH
AH15	nleG7'	chromosome	NA	VFGs	AH
AH15	fimD	chromosome	NA	VFGs	AH
AH15	fimF	chromosome	NA	VFGs	AH
AH15	fimG	chromosome	NA	VFGs	AH
AH15	fimH	chromosome	NA	VFGs	AH
AH15	espX4	chromosome	NA	VFGs	AH
AH15	nleA/espI	chromosome	NA	VFGs	AH
AH15	ybtS	unclassified	NA	VFGs	AH
AH15	ybtQ	unclassified	NA	VFGs	AH
AH15	ybtP	unclassified	NA	VFGs	AH
AH15	ybtA	unclassified	NA	VFGs	AH
AH15	irp2	unclassified	NA	VFGs	AH
AH15	irp1	unclassified	NA	VFGs	AH
AH15	ybtU	unclassified	NA	VFGs	AH
AH15	ybtT	unclassified	NA	VFGs	AH
AH15	ybtE	unclassified	NA	VFGs	AH
AH15	fyuA	unclassified	NA	VFGs	AH
AH15	gspC	chromosome	NA	VFGs	AH
AH15	gspD	chromosome	NA	VFGs	AH
AH15	gspE	chromosome	NA	VFGs	AH
AH15	gspF	chromosome	NA	VFGs	AH
AH15	gspG	chromosome	NA	VFGs	AH
AH15	gspH	chromosome	NA	VFGs	AH
AH15	gspI	chromosome	NA	VFGs	AH
AH15	gspJ	chromosome	NA	VFGs	AH
AH15	gspK	chromosome	NA	VFGs	AH
AH15	gspL	chromosome	NA	VFGs	AH
AH15	gspM	chromosome	NA	VFGs	AH
AH15	espR1	chromosome	NA	VFGs	AH
AH15	espG	plasmid	Unclassified	VFGs	AH
AH15	escE	plasmid	Unclassified	VFGs	AH
AH15	cesAB	plasmid	Unclassified	VFGs	AH
AH15	escL	plasmid	Unclassified	VFGs	AH
AH15	escR	plasmid	Unclassified	VFGs	AH
AH15	escS	plasmid	Unclassified	VFGs	AH
AH15	escT	plasmid	Unclassified	VFGs	AH
AH15	escU	plasmid	Unclassified	VFGs	AH
AH15	etgA	plasmid	Unclassified	VFGs	AH
AH15	cesD	plasmid	Unclassified	VFGs	AH
AH15	escC	plasmid	Unclassified	VFGs	AH
AH15	sepD	plasmid	Unclassified	VFGs	AH
AH15	escJ	plasmid	Unclassified	VFGs	AH
AH15	escI	plasmid	Unclassified	VFGs	AH
AH15	cesL	plasmid	Unclassified	VFGs	AH
AH15	escV	plasmid	Unclassified	VFGs	AH
AH15	escN	plasmid	Unclassified	VFGs	AH
AH15	escO	plasmid	Unclassified	VFGs	AH
AH15	escP	plasmid	Unclassified	VFGs	AH
AH15	sepQ/escQ	plasmid	Unclassified	VFGs	AH
AH15	espH	plasmid	Unclassified	VFGs	AH
AH15	cesF	plasmid	Unclassified	VFGs	AH
AH15	map	plasmid	Unclassified	VFGs	AH
AH15	cesT	plasmid	Unclassified	VFGs	AH
AH15	eae	plasmid	Unclassified	VFGs	AH
AH15	escD	plasmid	Unclassified	VFGs	AH
AH15	sepL	plasmid	Unclassified	VFGs	AH
AH15	espA	plasmid	Unclassified	VFGs	AH
AH15	espD	plasmid	Unclassified	VFGs	AH
AH15	cesD2	plasmid	Unclassified	VFGs	AH
AH15	escF	plasmid	Unclassified	VFGs	AH
AH15	escG	plasmid	Unclassified	VFGs	AH
AH15	espF	plasmid	Unclassified	VFGs	AH
AH15	csgB	chromosome	NA	VFGs	AH
AH15	csgD	chromosome	NA	VFGs	AH
AH15	csgF	chromosome	NA	VFGs	AH
AH15	csgG	chromosome	NA	VFGs	AH
AH15	ompA	chromosome	NA	VFGs	AH
AH15	hlyD	plasmid	Unclassified	VFGs	AH
AH15	hlyB	plasmid	Unclassified	VFGs	AH
AH15	hlyA	plasmid	Unclassified	VFGs	AH
AH15	hlyC	plasmid	Unclassified	VFGs	AH
AH15	nleE	plasmid	Unclassified	VFGs	AH
AH15	nleB1	plasmid	Unclassified	VFGs	AH
AH15	espL2	plasmid	Unclassified	VFGs	AH
AH15	faeD	plasmid	Unclassified	VFGs	AH
AH15	faeE	plasmid	Unclassified	VFGs	AH
AH15	fimE	plasmid	Unclassified	VFGs	AH
AH15	fimA	plasmid	Unclassified	VFGs	AH
AH15	fimI	plasmid	Unclassified	VFGs	AH
AH15	fimC	plasmid	Unclassified	VFGs	AH
AH15	cif	plasmid	Unclassified	VFGs	AH
AH15	nleH1	plasmid	Unclassified	VFGs	AH
AH15	entD	chromosome	NA	VFGs	AH
AH15	fepA	chromosome	NA	VFGs	AH
AH15	fes	chromosome	NA	VFGs	AH
AH15	entF	chromosome	NA	VFGs	AH
AH15	fepC	chromosome	NA	VFGs	AH
AH15	fepG	chromosome	NA	VFGs	AH
AH15	fepD	chromosome	NA	VFGs	AH
AH15	entS	chromosome	NA	VFGs	AH
AH15	fepB	chromosome	NA	VFGs	AH
AH15	entC	chromosome	NA	VFGs	AH
AH15	entE	chromosome	NA	VFGs	AH
AH15	entB	chromosome	NA	VFGs	AH
AH15	entA	chromosome	NA	VFGs	AH
AH16	nleB2	unclassified	NA	VFGs	AH
AH16	estIa	plasmid	Unclassified	VFGs	AH
AH16	espW	unclassified	NA	VFGs	AH
AH16	espL1	chromosome	NA	VFGs	AH
AH16	ybtS	chromosome	NA	VFGs	AH
AH16	ybtX	chromosome	NA	VFGs	AH
AH16	ybtQ	chromosome	NA	VFGs	AH
AH16	ybtP	chromosome	NA	VFGs	AH
AH16	ybtA	chromosome	NA	VFGs	AH
AH16	irp2	chromosome	NA	VFGs	AH
AH16	irp1	chromosome	NA	VFGs	AH
AH16	ybtU	chromosome	NA	VFGs	AH
AH16	ybtT	chromosome	NA	VFGs	AH
AH16	ybtE	chromosome	NA	VFGs	AH
AH16	fyuA	chromosome	NA	VFGs	AH
AH16	ospG	chromosome	NA	VFGs	AH
AH16	csgG	chromosome	NA	VFGs	AH
AH16	csgF	chromosome	NA	VFGs	AH
AH16	csgD	chromosome	NA	VFGs	AH
AH16	csgB	chromosome	NA	VFGs	AH
AH16	espY1	chromosome	NA	VFGs	AH
AH16	espX1	chromosome	NA	VFGs	AH
AH16	ompA	chromosome	NA	VFGs	AH
AH16	escE	chromosome	NA	VFGs	AH
AH16	cesAB	chromosome	NA	VFGs	AH
AH16	escL	chromosome	NA	VFGs	AH
AH16	escR	chromosome	NA	VFGs	AH
AH16	escS	chromosome	NA	VFGs	AH
AH16	escT	chromosome	NA	VFGs	AH
AH16	escU	chromosome	NA	VFGs	AH
AH16	etgA	chromosome	NA	VFGs	AH
AH16	cesD	chromosome	NA	VFGs	AH
AH16	escC	chromosome	NA	VFGs	AH
AH16	sepD	chromosome	NA	VFGs	AH
AH16	escJ	chromosome	NA	VFGs	AH
AH16	escI	chromosome	NA	VFGs	AH
AH16	sepZ/espZ	chromosome	NA	VFGs	AH
AH16	cesL	chromosome	NA	VFGs	AH
AH16	escV	chromosome	NA	VFGs	AH
AH16	escN	chromosome	NA	VFGs	AH
AH16	escO	chromosome	NA	VFGs	AH
AH16	escP	chromosome	NA	VFGs	AH
AH16	sepQ/escQ	chromosome	NA	VFGs	AH
AH16	espH	chromosome	NA	VFGs	AH
AH16	cesF	chromosome	NA	VFGs	AH
AH16	map	chromosome	NA	VFGs	AH
AH16	cesT	chromosome	NA	VFGs	AH
AH16	eae	chromosome	NA	VFGs	AH
AH16	escD	chromosome	NA	VFGs	AH
AH16	sepL	chromosome	NA	VFGs	AH
AH16	espA	chromosome	NA	VFGs	AH
AH16	espD	chromosome	NA	VFGs	AH
AH16	espB	chromosome	NA	VFGs	AH
AH16	cesD2	chromosome	NA	VFGs	AH
AH16	escF	chromosome	NA	VFGs	AH
AH16	escG	chromosome	NA	VFGs	AH
AH16	espF	chromosome	NA	VFGs	AH
AH16	espL4	chromosome	NA	VFGs	AH
AH16	espX4	chromosome	NA	VFGs	AH
AH16	aslA	chromosome	NA	VFGs	AH
AH16	espX5	chromosome	NA	VFGs	AH
AH16	espR1	chromosome	NA	VFGs	AH
AH16	fdeC	unclassified	NA	VFGs	AH
AH16	espM2	chromosome	NA	VFGs	AH
AH16	yagV/ecpE	unclassified	NA	VFGs	AH
AH16	yagW/ecpD	unclassified	NA	VFGs	AH
AH16	yagX/ecpC	unclassified	NA	VFGs	AH
AH16	yagY/ecpB	unclassified	NA	VFGs	AH
AH16	yagZ/ecpA	unclassified	NA	VFGs	AH
AH16	ykgK/ecpR	unclassified	NA	VFGs	AH
AH16	hlyC	plasmid	Unclassified	VFGs	AH
AH16	hlyA	plasmid	Unclassified	VFGs	AH
AH16	hlyB	plasmid	Unclassified	VFGs	AH
AH16	hlyD	plasmid	Unclassified	VFGs	AH
AH16	espP	plasmid	Unclassified	VFGs	AH
AH16	entD	chromosome	NA	VFGs	AH
AH16	fepA	chromosome	NA	VFGs	AH
AH16	fes	chromosome	NA	VFGs	AH
AH16	entF	chromosome	NA	VFGs	AH
AH16	fepC	chromosome	NA	VFGs	AH
AH16	fepG	chromosome	NA	VFGs	AH
AH16	fepD	chromosome	NA	VFGs	AH
AH16	entS	chromosome	NA	VFGs	AH
AH16	fepB	chromosome	NA	VFGs	AH
AH16	entC	chromosome	NA	VFGs	AH
AH16	entE	chromosome	NA	VFGs	AH
AH16	entB	chromosome	NA	VFGs	AH
AH16	entA	chromosome	NA	VFGs	AH
AH17	cif	plasmid	Unclassified	VFGs	AH
AH17	nleH1	plasmid	Unclassified	VFGs	AH
AH17	csgB	chromosome	NA	VFGs	AH
AH17	csgD	chromosome	NA	VFGs	AH
AH17	csgF	chromosome	NA	VFGs	AH
AH17	csgG	chromosome	NA	VFGs	AH
AH17	espK	chromosome	NA	VFGs	AH
AH17	espW	chromosome	NA	VFGs	AH
AH17	espM2	chromosome	NA	VFGs	AH
AH17	nleA/espI	chromosome	NA	VFGs	AH
AH17	nleH2	chromosome	NA	VFGs	AH
AH17	nleF	chromosome	NA	VFGs	AH
AH17	east1	chromosome	NA	VFGs	AH
AH17	espM1	chromosome	NA	VFGs	AH
AH17	fdeC	chromosome	NA	VFGs	AH
AH17	ykgK/ecpR	chromosome	NA	VFGs	AH
AH17	yagZ/ecpA	chromosome	NA	VFGs	AH
AH17	yagY/ecpB	chromosome	NA	VFGs	AH
AH17	yagX/ecpC	chromosome	NA	VFGs	AH
AH17	yagW/ecpD	chromosome	NA	VFGs	AH
AH17	yagV/ecpE	chromosome	NA	VFGs	AH
AH17	espL1	chromosome	NA	VFGs	AH
AH17	nleG7'	chromosome	NA	VFGs	AH
AH17	ompA	chromosome	NA	VFGs	AH
AH17	fyuA	chromosome	NA	VFGs	AH
AH17	ybtE	chromosome	NA	VFGs	AH
AH17	ybtT	chromosome	NA	VFGs	AH
AH17	ybtU	chromosome	NA	VFGs	AH
AH17	irp1	chromosome	NA	VFGs	AH
AH17	irp2	chromosome	NA	VFGs	AH
AH17	ybtA	chromosome	NA	VFGs	AH
AH17	ybtP	chromosome	NA	VFGs	AH
AH17	ybtQ	chromosome	NA	VFGs	AH
AH17	ybtX	chromosome	NA	VFGs	AH
AH17	ybtS	chromosome	NA	VFGs	AH
AH17	espX1	chromosome	NA	VFGs	AH
AH17	fimH	chromosome	NA	VFGs	AH
AH17	fimG	chromosome	NA	VFGs	AH
AH17	fimF	chromosome	NA	VFGs	AH
AH17	fimD	chromosome	NA	VFGs	AH
AH17	fimC	chromosome	NA	VFGs	AH
AH17	fimI	chromosome	NA	VFGs	AH
AH17	fimA	chromosome	NA	VFGs	AH
AH17	fimE	chromosome	NA	VFGs	AH
AH17	fimB	chromosome	NA	VFGs	AH
AH17	espR1	chromosome	NA	VFGs	AH
AH17	espF	plasmid	Unclassified	VFGs	AH
AH17	escG	plasmid	Unclassified	VFGs	AH
AH17	escF	plasmid	Unclassified	VFGs	AH
AH17	cesD2	plasmid	Unclassified	VFGs	AH
AH17	espD	plasmid	Unclassified	VFGs	AH
AH17	espA	plasmid	Unclassified	VFGs	AH
AH17	sepL	plasmid	Unclassified	VFGs	AH
AH17	escD	plasmid	Unclassified	VFGs	AH
AH17	eae	plasmid	Unclassified	VFGs	AH
AH17	cesT	plasmid	Unclassified	VFGs	AH
AH17	map	plasmid	Unclassified	VFGs	AH
AH17	cesF	plasmid	Unclassified	VFGs	AH
AH17	espH	plasmid	Unclassified	VFGs	AH
AH17	sepQ/escQ	plasmid	Unclassified	VFGs	AH
AH17	escP	plasmid	Unclassified	VFGs	AH
AH17	escO	plasmid	Unclassified	VFGs	AH
AH17	escN	plasmid	Unclassified	VFGs	AH
AH17	escV	plasmid	Unclassified	VFGs	AH
AH17	cesL	plasmid	Unclassified	VFGs	AH
AH17	escI	plasmid	Unclassified	VFGs	AH
AH17	escJ	plasmid	Unclassified	VFGs	AH
AH17	sepD	plasmid	Unclassified	VFGs	AH
AH17	escC	plasmid	Unclassified	VFGs	AH
AH17	cesD	plasmid	Unclassified	VFGs	AH
AH17	etgA	plasmid	Unclassified	VFGs	AH
AH17	escU	plasmid	Unclassified	VFGs	AH
AH17	escT	plasmid	Unclassified	VFGs	AH
AH17	escS	plasmid	Unclassified	VFGs	AH
AH17	escR	plasmid	Unclassified	VFGs	AH
AH17	escL	plasmid	Unclassified	VFGs	AH
AH17	cesAB	plasmid	Unclassified	VFGs	AH
AH17	escE	plasmid	Unclassified	VFGs	AH
AH17	espG	plasmid	Unclassified	VFGs	AH
AH17	efa1	plasmid	Unclassified	VFGs	AH
AH17	nleE	plasmid	Unclassified	VFGs	AH
AH17	nleB1	plasmid	Unclassified	VFGs	AH
AH17	espL2	plasmid	Unclassified	VFGs	AH
AH17	paa	unclassified	NA	VFGs	AH
AH17	toxB	plasmid	Unclassified	VFGs	AH
AH17	hlyD	plasmid	Unclassified	VFGs	AH
AH17	hlyB	plasmid	Unclassified	VFGs	AH
AH17	hlyA	plasmid	Unclassified	VFGs	AH
AH17	hlyC	plasmid	Unclassified	VFGs	AH
AH17	entA	chromosome	NA	VFGs	AH
AH17	entB	chromosome	NA	VFGs	AH
AH17	entE	chromosome	NA	VFGs	AH
AH17	entC	chromosome	NA	VFGs	AH
AH17	fepB	chromosome	NA	VFGs	AH
AH17	entS	chromosome	NA	VFGs	AH
AH17	fepD	chromosome	NA	VFGs	AH
AH17	fepG	chromosome	NA	VFGs	AH
AH17	fepC	chromosome	NA	VFGs	AH
AH17	entF	chromosome	NA	VFGs	AH
AH17	fes	chromosome	NA	VFGs	AH
AH17	fepA	chromosome	NA	VFGs	AH
AH17	entD	chromosome	NA	VFGs	AH
AH17	espP	plasmid	Unclassified	VFGs	AH
AH17	espX5	chromosome	NA	VFGs	AH
AH17	espX4	chromosome	NA	VFGs	AH
AH17	nleA/espI	chromosome	NA	VFGs	AH
AH18	cif	plasmid	Unclassified	VFGs	AH
AH18	nleH1	plasmid	Unclassified	VFGs	AH
AH18	fimH	chromosome	NA	VFGs	AH
AH18	fimG	chromosome	NA	VFGs	AH
AH18	fimF	chromosome	NA	VFGs	AH
AH18	fimD	chromosome	NA	VFGs	AH
AH18	nleC	chromosome	NA	VFGs	AH
AH18	csgB	chromosome	NA	VFGs	AH
AH18	csgD	chromosome	NA	VFGs	AH
AH18	csgF	chromosome	NA	VFGs	AH
AH18	csgG	chromosome	NA	VFGs	AH
AH18	ompA	chromosome	NA	VFGs	AH
AH18	espX5	chromosome	NA	VFGs	AH
AH18	nleG7'	chromosome	NA	VFGs	AH
AH18	espX1	chromosome	NA	VFGs	AH
AH18	espX4	chromosome	NA	VFGs	AH
AH18	fyuA	chromosome	NA	VFGs	AH
AH18	ybtE	chromosome	NA	VFGs	AH
AH18	ybtT	chromosome	NA	VFGs	AH
AH18	ybtU	chromosome	NA	VFGs	AH
AH18	irp1	chromosome	NA	VFGs	AH
AH18	irp2	chromosome	NA	VFGs	AH
AH18	ybtA	chromosome	NA	VFGs	AH
AH18	ybtP	chromosome	NA	VFGs	AH
AH18	ybtQ	chromosome	NA	VFGs	AH
AH18	ybtX	chromosome	NA	VFGs	AH
AH18	ybtS	chromosome	NA	VFGs	AH
AH18	gspC	chromosome	NA	VFGs	AH
AH18	gspD	chromosome	NA	VFGs	AH
AH18	gspE	chromosome	NA	VFGs	AH
AH18	gspF	chromosome	NA	VFGs	AH
AH18	gspG	chromosome	NA	VFGs	AH
AH18	gspH	chromosome	NA	VFGs	AH
AH18	gspI	chromosome	NA	VFGs	AH
AH18	gspJ	chromosome	NA	VFGs	AH
AH18	gspK	chromosome	NA	VFGs	AH
AH18	gspL	chromosome	NA	VFGs	AH
AH18	gspM	chromosome	NA	VFGs	AH
AH18	espM1	chromosome	NA	VFGs	AH
AH18	east1	chromosome	NA	VFGs	AH
AH18	nleF	chromosome	NA	VFGs	AH
AH18	nleH2	chromosome	NA	VFGs	AH
AH18	nleA/espI	chromosome	NA	VFGs	AH
AH18	nleA/espI	chromosome	NA	VFGs	AH
AH18	espR1	chromosome	NA	VFGs	AH
AH18	espG	plasmid	Unclassified	VFGs	AH
AH18	escE	plasmid	Unclassified	VFGs	AH
AH18	cesAB	plasmid	Unclassified	VFGs	AH
AH18	escL	plasmid	Unclassified	VFGs	AH
AH18	escR	plasmid	Unclassified	VFGs	AH
AH18	escS	plasmid	Unclassified	VFGs	AH
AH18	escT	plasmid	Unclassified	VFGs	AH
AH18	escU	plasmid	Unclassified	VFGs	AH
AH18	etgA	plasmid	Unclassified	VFGs	AH
AH18	cesD	plasmid	Unclassified	VFGs	AH
AH18	escC	plasmid	Unclassified	VFGs	AH
AH18	sepD	plasmid	Unclassified	VFGs	AH
AH18	escJ	plasmid	Unclassified	VFGs	AH
AH18	escI	plasmid	Unclassified	VFGs	AH
AH18	cesL	plasmid	Unclassified	VFGs	AH
AH18	escV	plasmid	Unclassified	VFGs	AH
AH18	escN	plasmid	Unclassified	VFGs	AH
AH18	escO	plasmid	Unclassified	VFGs	AH
AH18	escP	plasmid	Unclassified	VFGs	AH
AH18	sepQ/escQ	plasmid	Unclassified	VFGs	AH
AH18	espH	plasmid	Unclassified	VFGs	AH
AH18	cesF	plasmid	Unclassified	VFGs	AH
AH18	map	plasmid	Unclassified	VFGs	AH
AH18	cesT	plasmid	Unclassified	VFGs	AH
AH18	eae	plasmid	Unclassified	VFGs	AH
AH18	escD	plasmid	Unclassified	VFGs	AH
AH18	sepL	plasmid	Unclassified	VFGs	AH
AH18	espA	plasmid	Unclassified	VFGs	AH
AH18	espD	plasmid	Unclassified	VFGs	AH
AH18	cesD2	plasmid	Unclassified	VFGs	AH
AH18	escF	plasmid	Unclassified	VFGs	AH
AH18	escG	plasmid	Unclassified	VFGs	AH
AH18	espF	plasmid	Unclassified	VFGs	AH
AH18	entA	chromosome	NA	VFGs	AH
AH18	entB	chromosome	NA	VFGs	AH
AH18	entE	chromosome	NA	VFGs	AH
AH18	entC	chromosome	NA	VFGs	AH
AH18	fepB	chromosome	NA	VFGs	AH
AH18	entS	chromosome	NA	VFGs	AH
AH18	fepD	chromosome	NA	VFGs	AH
AH18	fepG	chromosome	NA	VFGs	AH
AH18	fepC	chromosome	NA	VFGs	AH
AH18	entF	chromosome	NA	VFGs	AH
AH18	fes	chromosome	NA	VFGs	AH
AH18	fepA	chromosome	NA	VFGs	AH
AH18	entD	chromosome	NA	VFGs	AH
AH18	hlyC	plasmid	Unclassified	VFGs	AH
AH18	hlyA	plasmid	Unclassified	VFGs	AH
AH18	hlyB	plasmid	Unclassified	VFGs	AH
AH18	hlyD	plasmid	Unclassified	VFGs	AH
AH18	efa1	plasmid	Unclassified	VFGs	AH
AH18	nleE	plasmid	Unclassified	VFGs	AH
AH18	nleB1	plasmid	Unclassified	VFGs	AH
AH18	espL2	plasmid	Unclassified	VFGs	AH
AH18	paa	unclassified	NA	VFGs	AH
AH18	faeE	plasmid	Unclassified	VFGs	AH
AH18	faeD	plasmid	Unclassified	VFGs	AH
AH18	fimE	chromosome	NA	VFGs	AH
AH18	fimA	chromosome	NA	VFGs	AH
AH18	fimI	chromosome	NA	VFGs	AH
AH18	fimC	chromosome	NA	VFGs	AH
AH18	espW	plasmid	Unclassified	VFGs	AH
AH18	espM2	plasmid	Unclassified	VFGs	AH
AH18	yagV/ecpE	chromosome	NA	VFGs	AH
AH18	yagW/ecpD	chromosome	NA	VFGs	AH
AH18	yagX/ecpC	chromosome	NA	VFGs	AH
AH18	yagY/ecpB	chromosome	NA	VFGs	AH
AH18	yagZ/ecpA	chromosome	NA	VFGs	AH
AH18	ykgK/ecpR	chromosome	NA	VFGs	AH
AH18	fdeC	chromosome	NA	VFGs	AH
AH19	fdeC	chromosome	NA	VFGs	AH
AH19	ykgK/ecpR	chromosome	NA	VFGs	AH
AH19	yagZ/ecpA	chromosome	NA	VFGs	AH
AH19	yagY/ecpB	chromosome	NA	VFGs	AH
AH19	yagX/ecpC	chromosome	NA	VFGs	AH
AH19	yagW/ecpD	chromosome	NA	VFGs	AH
AH19	yagV/ecpE	chromosome	NA	VFGs	AH
AH19	espX1	chromosome	NA	VFGs	AH
AH19	espM2	chromosome	NA	VFGs	AH
AH19	espW	chromosome	NA	VFGs	AH
AH19	nleG7'	chromosome	NA	VFGs	AH
AH19	espX5	chromosome	NA	VFGs	AH
AH19	fimH	chromosome	NA	VFGs	AH
AH19	fimG	chromosome	NA	VFGs	AH
AH19	fimF	chromosome	NA	VFGs	AH
AH19	fimD	chromosome	NA	VFGs	AH
AH19	espX4	chromosome	NA	VFGs	AH
AH19	nleA/espI	chromosome	NA	VFGs	AH
AH19	ybtS	unclassified	NA	VFGs	AH
AH19	ybtQ	unclassified	NA	VFGs	AH
AH19	ybtP	unclassified	NA	VFGs	AH
AH19	ybtA	unclassified	NA	VFGs	AH
AH19	irp2	unclassified	NA	VFGs	AH
AH19	irp1	unclassified	NA	VFGs	AH
AH19	ybtU	unclassified	NA	VFGs	AH
AH19	ybtT	unclassified	NA	VFGs	AH
AH19	ybtE	unclassified	NA	VFGs	AH
AH19	fyuA	unclassified	NA	VFGs	AH
AH19	gspM	chromosome	NA	VFGs	AH
AH19	gspL	chromosome	NA	VFGs	AH
AH19	gspK	chromosome	NA	VFGs	AH
AH19	gspJ	chromosome	NA	VFGs	AH
AH19	gspI	chromosome	NA	VFGs	AH
AH19	gspH	chromosome	NA	VFGs	AH
AH19	gspG	chromosome	NA	VFGs	AH
AH19	gspF	chromosome	NA	VFGs	AH
AH19	gspE	chromosome	NA	VFGs	AH
AH19	gspD	chromosome	NA	VFGs	AH
AH19	gspC	chromosome	NA	VFGs	AH
AH19	espR1	chromosome	NA	VFGs	AH
AH19	espF	plasmid	Unclassified	VFGs	AH
AH19	escG	plasmid	Unclassified	VFGs	AH
AH19	escF	plasmid	Unclassified	VFGs	AH
AH19	cesD2	plasmid	Unclassified	VFGs	AH
AH19	espD	plasmid	Unclassified	VFGs	AH
AH19	espA	plasmid	Unclassified	VFGs	AH
AH19	sepL	plasmid	Unclassified	VFGs	AH
AH19	escD	plasmid	Unclassified	VFGs	AH
AH19	eae	plasmid	Unclassified	VFGs	AH
AH19	cesT	plasmid	Unclassified	VFGs	AH
AH19	map	plasmid	Unclassified	VFGs	AH
AH19	cesF	plasmid	Unclassified	VFGs	AH
AH19	espH	plasmid	Unclassified	VFGs	AH
AH19	sepQ/escQ	plasmid	Unclassified	VFGs	AH
AH19	escP	plasmid	Unclassified	VFGs	AH
AH19	escO	plasmid	Unclassified	VFGs	AH
AH19	escN	plasmid	Unclassified	VFGs	AH
AH19	escV	plasmid	Unclassified	VFGs	AH
AH19	cesL	plasmid	Unclassified	VFGs	AH
AH19	escI	plasmid	Unclassified	VFGs	AH
AH19	escJ	plasmid	Unclassified	VFGs	AH
AH19	sepD	plasmid	Unclassified	VFGs	AH
AH19	escC	plasmid	Unclassified	VFGs	AH
AH19	cesD	plasmid	Unclassified	VFGs	AH
AH19	etgA	plasmid	Unclassified	VFGs	AH
AH19	escU	plasmid	Unclassified	VFGs	AH
AH19	escT	plasmid	Unclassified	VFGs	AH
AH19	escS	plasmid	Unclassified	VFGs	AH
AH19	escR	plasmid	Unclassified	VFGs	AH
AH19	escL	plasmid	Unclassified	VFGs	AH
AH19	cesAB	plasmid	Unclassified	VFGs	AH
AH19	escE	plasmid	Unclassified	VFGs	AH
AH19	espG	plasmid	Unclassified	VFGs	AH
[truncated: 4,148 more rows]

## Sheet: Serotype
Serotype	counts
O26:H11	11
O89:H9	4
O150:H8	3
O46/O8/O134:H21	3
O86:H51	3
O9:H9	3
O102:H54	2
O103:H21	2
O146:H21	2
O15:H21	2
O166:H49	2
O18:H14	2
O45:H21	2
O46/O8/O134:H53	2
O77/O17/O44/O106:H18	2
O88:H8	2
O8:H7	2
-:H19	1
-:H2	1
-:H32	1
-:H37	1
O101/O162:H33	1
O102:H21	1
O105:H7	1
O108:H16	1
O116:H48	1
O11:H3	1
O127:H4	1
O12:H28	1
O141:H5	1
O153:H9	1
O15:H18	1
O162/O101:H10	1
O166:H15	1
O168:H23	1
O23:H16	1
O27:H26	1
O36:H5	1
O37:H4	1
O38:H39	1
O3:H21	1
O45:H4	1
O5:H10	1
O66:H25	1
O73/O77/O17/O44/O106:H31	1
O75:H9	1
O78:H7	1
O7:H4	1
O88:H30	1
O89:H10	1
O8:H19	1
O8:H20	1
O8:H21	1
O8:H25	1
O8:H8	1
O98:H4	1
O99:H9	1
O9:H30	1
O9:H4	1

## Sheet: ST
ST	counts
29	11
58	8
-	6
10	5
446	4
1011	3
69	3
744	3
906	3
1246	2
1434	2
155	2
181	2
196	2
202	2
345	2
442	2
602	2
10153	1
10651	1
1665	1
216	1
227	1
2380	1
2385	1
2522	1
330	1
336	1
349	1
3519	1
359	1
361	1
38	1
398	1
4087	1
4429	1
48	1
540	1
5699	1
617	1
6215	1
8603	1
8713	1
93	1
9378	1

## Sheet: Phylogroups
Phlogroups	counts
B1	51
A	30
D	8
E	2
